# Supplementary material for: Sampling environmental DNA from trees and soil to detect cryptic arboreal mammals
Source: Sci Rep. 2023 Jan 5;13:180. doi: 10.1038/s41598-023-27512-8 (PMC9814459; doi:10.1038/s41598-023-27512-8)
Supplement: Supplementary file 1 — Supplementary Information 1. [file 41598_2023_27512_MOESM1_ESM.xlsx]

## Sheet: OTU_table
OTU_num	common	order	class	family	genus	sp	species	psim	sample:R01A	sample:R01B	sample:R01C	sample:R02C	sample:R03A	sample:R03B	sample:R03C	sample:R04A	sample:R04B	sample:R04C	sample:R05A	sample:R05B	sample:R05C	sample:R06A	sample:R08B	sample:R08C	sample:R10A	sample:R10B	sample:R10C	sample:R11A	sample:R11B	sample:R11C	sample:R12A	sample:R12B	sample:R12C	sample:R13A	sample:R13B	sample:R13C	sample:R14A	sample:R14B	sample:R14C	sample:R15A	sample:R16A	sample:R17A	sample:R17B	sample:R17C	sample:R18A	sample:R18B	sample:R19A	sample:R19B	sample:R19C
Canis_lupus_familiares_01	Domestic Dog	Carnivora	Mammalia	Canidae	Canis	lupus	Canis lupus familiares	100	0	0	0	0	0	0	0	0	0	0	0	0	0	0	0	0	850	0	4210	0	3746	0	0	0	4603	0	2261	0	0	0	0	0	0	0	2917	0	7791	0	0	0	0
Canis_lupus_familiares_02	Domestic Dog	Carnivora	Mammalia	Canidae	Canis	lupus	Canis lupus familiares	100	0	0	0	0	0	0	0	0	0	0	0	0	0	1569	2	0	0	0	2698	0	0	0	0	1	0	0	0	1	0	0	0	0	0	3933	0	0	0	0	0	0	0
Canis_lupus_familiares_03	Domestic Dog	Carnivora	Mammalia	Canidae	Canis	lupus	Canis lupus familiares	100	0	0	0	0	0	0	0	0	0	0	0	0	0	2	7418	0	0	0	1	0	3	0	0	0	2	0	1	0	0	0	0	0	0	1	0	0	6	0	0	0	0
Canis_lupus_familiares_04	Domestic Dog	Carnivora	Mammalia	Canidae	Canis	lupus	Canis lupus familiares	99.41	0	0	0	0	0	0	0	0	0	0	0	0	0	0	1	0	0	0	0	0	0	0	0	3482	0	0	0	0	0	0	0	0	0	0	0	0	0	0	0	0	0
Canis_lupus_familiares_05	Domestic Dog	Carnivora	Mammalia	Canidae	Canis	lupus	Canis lupus familiares	94.64	0	0	0	0	0	0	0	0	0	0	0	0	0	0	0	0	0	0	0	0	0	0	0	0	0	0	0	0	0	0	0	0	0	0	0	1380	0	0	0	0	0
Canis_lupus_familiares_06	Domestic Dog	Carnivora	Mammalia	Canidae	Canis	lupus	Canis lupus familiares	100	0	0	0	0	0	0	0	0	0	0	0	0	0	0	0	0	0	0	0	0	0	0	0	0	0	0	0	0	0	0	0	0	0	0	0	399	0	0	0	0	0
Canis_lupus_familiares_07	Domestic Dog	Carnivora	Mammalia	Canidae	Canis	lupus	Canis lupus familiares	99.49	0	0	0	0	0	0	0	0	0	0	0	0	0	0	0	0	0	0	0	0	0	0	0	0	0	0	0	0	0	0	0	0	0	0	0	142	0	0	0	0	0
Canis_lupus_familiares_08	Domestic Dog	Carnivora	Mammalia	Canidae	Canis	lupus	Canis lupus familiares	99.49	0	0	0	0	0	0	0	0	0	0	0	0	0	0	0	0	0	0	0	0	0	0	0	0	0	0	0	0	0	0	0	0	0	0	0	98	0	0	0	0	0
Canis_lupus_familiares_09	Domestic Dog	Carnivora	Mammalia	Canidae	Canis	lupus	Canis lupus familiares	99.4083	0	0	0	0	0	0	0	0	0	0	0	0	0	0	0	0	2	0	7	0	3	0	0	0	8	0	4	0	0	0	0	0	0	0	6	0	6	0	0	0	0
Canis_lupus_familiares_10	Domestic Dog	Carnivora	Mammalia	Canidae	Canis	lupus	Canis lupus familiares	98.98	0	0	0	0	0	0	0	0	0	0	0	0	0	0	0	0	0	0	0	0	0	0	0	0	0	0	0	0	0	0	0	0	0	0	0	30	0	0	0	0	0
Didelphis_virginiana_01	Opossum	Didelphimorphia	Mammalia	Didelphidae	Didelphis	virginiana	Didelphis virginiana	100	0	0	0	0	0	0	0	0	0	0	0	0	0	0	0	0	0	0	0	0	0	0	0	0	0	21638	2792	0	0	0	0	0	0	0	0	0	0	0	0	0	468
Didelphis_virginiana_02	Opossum	Didelphimorphia	Mammalia	Didelphidae	Didelphis	virginiana	Didelphis virginiana	100	0	0	0	0	0	0	0	0	0	0	0	0	0	0	0	0	0	0	0	0	0	0	0	0	0	52	1	0	0	0	0	0	0	0	0	0	0	0	0	0	0
Eptesicus_fuscus_01	Big Brown Bat	Chiroptera	Mammalia	Vespertilionidae	Eptesicus	fuscus	Eptesicus fuscus	99.42	0	0	0	1927	0	0	0	0	0	0	0	0	0	0	0	0	0	0	0	0	0	0	0	0	0	0	0	0	0	0	0	0	1282	0	0	0	0	0	0	0	0
Eptesicus_fuscus_02	Big Brown Bat	Chiroptera	Mammalia	Vespertilionidae	Eptesicus	fuscus	Eptesicus fuscus	100	0	0	0	1	0	0	0	0	0	0	0	0	0	0	0	0	0	0	0	0	0	0	0	0	0	0	0	0	0	0	0	0	1	0	0	0	0	0	0	78	0
Euphagus_sp._01	Blackbird sp.	Passeriformes	Aves	Icteridae	Euphagus	sp.	Euphagus sp.	99.4505	0	0	0	0	0	0	0	0	0	0	0	0	0	0	0	0	0	0	0	0	0	0	0	0	0	0	0	0	0	0	0	0	0	0	0	0	0	0	0	0	0
Euphagus_sp._02	Blackbird sp.	Passeriformes	Aves	Icteridae	Euphagus	sp.	Euphagus sp.	98.9011	0	0	0	0	0	0	0	0	0	0	0	0	0	0	0	0	0	0	0	0	0	0	0	0	0	0	0	0	0	0	0	0	0	0	0	0	0	0	0	0	0
Felis_catus_01	Domestic Cat	Carnivora	Mammalia	Felidae	Felis	catus	Felis catus	100	0	0	0	0	0	0	0	0	0	0	0	0	0	0	0	0	0	0	0	0	0	0	0	0	0	0	0	0	0	0	1190	0	0	0	0	0	0	0	0	0	0
Felis_catus_02	Domestic Cat	Carnivora	Mammalia	Felidae	Felis	catus	Felis catus	100	0	0	0	0	0	0	0	0	0	0	0	0	0	0	0	0	0	0	0	0	0	0	0	0	0	0	0	0	0	0	0	0	0	0	0	0	0	0	0	0	0
Glaucomys_volans_01	Flying Squirrel	Rodentia	Mammalia	Sciuridae	Glaucomys	volans	Glaucomys volans	100	66793	10119	10981	0	0	0	0	1	0	0	0	0	0	0	0	0	0	1	0	48322	40901	41630	0	0	0	5587	6349	0	10592	0	0	5175	0	0	2	0	0	12078	15990	0	7202
Glaucomys_volans_02	Flying Squirrel	Rodentia	Mammalia	Sciuridae	Glaucomys	volans	Glaucomys volans	99.42	62	8	13	0	0	0	0	0	0	0	3308	0	0	0	0	0	0	0	0	2081	23095	52289	0	0	0	55353	47685	0	8	0	0	4	0	0	0	0	0	6	14	0	13
Glaucomys_volans_03	Flying Squirrel	Rodentia	Mammalia	Sciuridae	Glaucomys	volans	Glaucomys volans	100	5731	6	5100	0	0	0	0	0	0	0	1577	0	0	0	0	0	0	0	0	7565	121249	40464	0	0	0	2	1	0	4	0	0	1	0	0	0	0	0	9	15	0	1
Glaucomys_volans_04	Flying Squirrel	Rodentia	Mammalia	Sciuridae	Glaucomys	volans	Glaucomys volans	99.42	18	5	4	0	0	0	0	0	0	0	0	0	0	0	0	0	0	0	0	24824	6685	7506	0	0	0	0	5	0	6	0	0	1	0	0	0	0	0	3	8	0	1
Glaucomys_volans_05	Flying Squirrel	Rodentia	Mammalia	Sciuridae	Glaucomys	volans	Glaucomys volans	98.83	0	0	0	0	0	0	0	0	0	0	5	0	0	0	0	0	0	0	0	6355	9	18897	0	0	0	24	33	0	0	0	0	0	0	0	0	0	0	0	0	0	0
Glaucomys_volans_06	Flying Squirrel	Rodentia	Mammalia	Sciuridae	Glaucomys	volans	Glaucomys volans	98.83	0	0	0	0	0	0	0	0	0	0	0	0	0	0	0	0	0	0	0	2	5	7753	0	0	0	6	10	0	0	0	0	0	0	0	0	0	0	0	0	0	0
Glaucomys_volans_07	Flying Squirrel	Rodentia	Mammalia	Sciuridae	Glaucomys	volans	Glaucomys volans	96	0	0	0	0	0	0	0	0	0	0	0	0	0	0	0	0	0	0	0	4738	0	197	0	0	0	0	0	0	0	0	0	0	0	0	0	0	0	0	0	0	0
Glaucomys_volans_08	Flying Squirrel	Rodentia	Mammalia	Sciuridae	Glaucomys	volans	Glaucomys volans	98.83	0	0	0	0	0	0	0	0	0	0	0	0	0	0	0	0	0	0	0	14	5	4772	0	0	0	0	0	0	0	0	0	0	0	0	0	0	0	0	0	0	0
Glaucomys_volans_09	Flying Squirrel	Rodentia	Mammalia	Sciuridae	Glaucomys	volans	Glaucomys volans	99.42	1	0	1	0	0	0	0	0	0	0	0	0	0	0	0	0	0	0	0	0	14	4747	0	0	0	1	0	0	0	0	0	0	0	0	0	0	0	0	0	0	0
Glaucomys_volans_10	Flying Squirrel	Rodentia	Mammalia	Sciuridae	Glaucomys	volans	Glaucomys volans	95.45	0	0	0	0	0	0	0	0	0	0	0	0	0	0	0	0	0	0	0	4136	0	526	0	0	0	0	0	0	0	0	0	0	0	0	0	0	0	0	0	0	0
Glaucomys_volans_11	Flying Squirrel	Rodentia	Mammalia	Sciuridae	Glaucomys	volans	Glaucomys volans	99.42	0	0	3	0	0	0	0	0	0	0	0	0	0	0	0	0	0	0	0	0	51	4430	0	0	0	0	0	0	0	0	0	0	0	0	0	0	0	0	0	0	0
Glaucomys_volans_12	Flying Squirrel	Rodentia	Mammalia	Sciuridae	Glaucomys	volans	Glaucomys volans	99.42	20	5	2	0	0	0	0	0	0	0	0	0	0	0	0	0	0	0	0	13	13	3631	0	0	0	6	1	0	5	0	0	1	0	0	0	0	0	1	3	0	1
Glaucomys_volans_13	Flying Squirrel	Rodentia	Mammalia	Sciuridae	Glaucomys	volans	Glaucomys volans	94.92	0	0	0	0	0	0	0	0	0	0	0	0	0	0	0	0	0	0	0	1618	0	630	0	0	0	0	0	0	0	0	0	0	0	0	0	0	0	0	0	0	0
Glaucomys_volans_14	Flying Squirrel	Rodentia	Mammalia	Sciuridae	Glaucomys	volans	Glaucomys volans	96.55	0	0	0	0	0	0	0	0	0	0	0	0	0	0	0	0	0	0	0	1491	0	30	0	0	0	0	0	0	0	0	0	0	0	0	0	0	0	0	0	0	0
Glaucomys_volans_15	Flying Squirrel	Rodentia	Mammalia	Sciuridae	Glaucomys	volans	Glaucomys volans	98.83	0	0	0	0	0	0	0	0	0	0	24	0	0	0	0	0	0	0	0	16	181	323	0	1	0	310	327	0	0	0	0	0	0	0	0	0	0	0	0	0	0
Glaucomys_volans_16	Flying Squirrel	Rodentia	Mammalia	Sciuridae	Glaucomys	volans	Glaucomys volans	94.38	0	0	0	0	0	0	0	0	0	0	0	0	0	0	0	0	0	0	0	460	0	384	0	0	0	0	0	0	0	0	0	0	0	0	0	0	0	0	0	0	0
Glaucomys_volans_17	Flying Squirrel	Rodentia	Mammalia	Sciuridae	Glaucomys	volans	Glaucomys volans	99.42	161	31	31	0	0	0	0	0	0	0	1	0	0	0	0	0	0	0	0	114	127	128	0	0	0	20	21	0	37	0	0	10	0	0	0	0	0	46	55	0	26
Glaucomys_volans_18	Flying Squirrel	Rodentia	Mammalia	Sciuridae	Glaucomys	volans	Glaucomys volans	99.42	15	0	17	0	0	0	0	0	0	0	1	0	0	0	0	0	0	0	0	16	292	108	0	0	0	0	0	1	0	0	0	0	0	0	0	0	0	0	0	0	0
Glaucomys_volans_19	Flying Squirrel	Rodentia	Mammalia	Sciuridae	Glaucomys	volans	Glaucomys volans	99.42	78	9	6	0	1	0	0	0	0	0	0	0	0	0	0	0	0	0	0	42	50	39	0	0	0	9	10	0	15	0	0	7	0	0	0	0	0	9	22	0	9
Glaucomys_volans_20	Flying Squirrel	Rodentia	Mammalia	Sciuridae	Glaucomys	volans	Glaucomys volans	99.41	1	0	0	0	0	0	0	0	0	0	2	0	0	0	0	0	0	0	0	2	42	70	0	0	0	88	80	0	0	0	0	0	0	0	0	0	0	0	1	0	0
Glaucomys_volans_21	Flying Squirrel	Rodentia	Mammalia	Sciuridae	Glaucomys	volans	Glaucomys volans	95.45	0	0	0	0	0	0	0	0	0	0	0	0	0	0	0	0	0	0	0	256	0	0	0	0	0	0	0	0	0	0	0	0	0	0	0	0	0	0	0	0	0
Glaucomys_volans_22	Flying Squirrel	Rodentia	Mammalia	Sciuridae	Glaucomys	volans	Glaucomys volans	96	0	0	0	0	0	0	0	0	0	0	0	0	0	0	0	0	0	0	0	238	0	0	0	0	0	0	0	0	0	0	0	0	0	0	0	0	0	0	0	0	0
Glaucomys_volans_23	Flying Squirrel	Rodentia	Mammalia	Sciuridae	Glaucomys	volans	Glaucomys volans	98.83	0	0	0	0	0	0	0	0	0	0	0	0	0	0	0	0	0	0	0	109	6	87	0	0	0	17	14	0	0	0	0	0	0	0	0	0	0	1	0	0	0
Glaucomys_volans_24	Flying Squirrel	Rodentia	Mammalia	Sciuridae	Glaucomys	volans	Glaucomys volans	98.83	0	0	0	0	0	0	1	0	0	0	2	0	0	0	0	0	0	0	0	2	25	74	0	0	0	63	50	0	0	0	0	0	0	0	0	0	0	0	0	0	0
Glaucomys_volans_25	Flying Squirrel	Rodentia	Mammalia	Sciuridae	Glaucomys	volans	Glaucomys volans	98.83	51	10	15	0	0	0	0	0	0	0	0	0	0	0	0	0	0	0	0	34	32	22	0	0	0	3	5	0	9	0	0	3	0	0	0	0	0	4	16	0	5
Glaucomys_volans_26	Flying Squirrel	Rodentia	Mammalia	Sciuridae	Glaucomys	volans	Glaucomys volans	99.42	8	0	6	0	0	0	0	0	0	0	1	0	0	0	0	0	0	0	0	7	148	42	0	0	0	0	0	0	0	0	0	0	1	0	0	0	0	0	0	0	0
Glaucomys_volans_27	Flying Squirrel	Rodentia	Mammalia	Sciuridae	Glaucomys	volans	Glaucomys volans	93.85	0	0	0	0	0	0	0	0	0	0	0	0	0	0	0	0	0	0	0	76	0	105	0	0	0	0	0	0	0	0	0	0	0	0	0	0	0	0	0	0	0
Glaucomys_volans_28	Flying Squirrel	Rodentia	Mammalia	Sciuridae	Glaucomys	volans	Glaucomys volans	98.25	0	0	0	0	0	0	0	0	0	0	2	0	0	0	0	0	0	0	0	3	22	57	0	0	0	42	40	0	0	0	0	0	0	0	0	0	0	0	0	0	0
Glaucomys_volans_29	Flying Squirrel	Rodentia	Mammalia	Sciuridae	Glaucomys	volans	Glaucomys volans	99.42	31	5	4	0	0	0	0	0	0	0	0	0	0	0	0	0	0	0	0	15	18	39	0	0	0	7	5	0	8	0	0	5	0	0	0	0	0	6	12	0	5
Glaucomys_volans_30	Flying Squirrel	Rodentia	Mammalia	Sciuridae	Glaucomys	volans	Glaucomys volans	99.42	2	0	6	0	0	0	0	0	0	0	0	0	0	0	0	0	0	0	0	4	83	21	0	0	0	1	1	0	0	0	0	1	0	0	0	0	0	0	0	0	0
Glaucomys_volans_31	Flying Squirrel	Rodentia	Mammalia	Sciuridae	Glaucomys	volans	Glaucomys volans	97.11	0	0	0	0	0	0	0	0	0	0	0	0	0	0	0	0	0	0	0	116	0	2	0	0	0	0	0	0	0	0	0	0	0	0	0	0	0	0	0	0	0
Glaucomys_volans_32	Flying Squirrel	Rodentia	Mammalia	Sciuridae	Glaucomys	volans	Glaucomys volans	99.42	5	1	3	0	0	0	0	0	0	0	0	0	0	0	0	0	0	0	0	3	77	27	0	0	0	0	0	0	0	0	0	0	0	0	0	0	0	0	0	0	0
Glaucomys_volans_33	Flying Squirrel	Rodentia	Mammalia	Sciuridae	Glaucomys	volans	Glaucomys volans	98.83	0	0	0	0	0	0	0	0	0	0	2	0	0	0	0	0	0	0	0	2	13	25	0	0	0	38	28	0	0	0	0	0	0	0	0	0	0	0	0	0	0
Glaucomys_volans_34	Flying Squirrel	Rodentia	Mammalia	Sciuridae	Glaucomys	volans	Glaucomys volans	98.83	0	0	0	0	0	0	0	0	0	0	1	0	0	0	0	0	0	0	0	2	14	24	0	0	0	48	19	0	0	0	0	0	0	0	0	0	0	0	1	0	0
Glaucomys_volans_35	Flying Squirrel	Rodentia	Mammalia	Sciuridae	Glaucomys	volans	Glaucomys volans	98.83	3	0	1	0	0	0	0	0	0	0	0	0	0	0	0	0	0	0	0	3	75	24	0	0	0	0	0	0	0	0	0	0	0	0	0	0	0	0	0	0	0
Glaucomys_volans_36	Flying Squirrel	Rodentia	Mammalia	Sciuridae	Glaucomys	volans	Glaucomys volans	99.42	2	0	1	0	0	0	0	0	0	0	0	0	0	0	0	0	0	0	0	4	70	10	0	0	0	1	0	0	0	0	0	0	0	0	0	0	0	0	0	0	0
Glaucomys_volans_37	Flying Squirrel	Rodentia	Mammalia	Sciuridae	Glaucomys	volans	Glaucomys volans	94.92	0	0	0	0	0	0	0	0	0	0	0	0	0	0	0	0	0	0	0	88	0	0	0	0	0	0	0	0	0	0	0	0	0	0	0	0	0	0	0	0	0
Glaucomys_volans_38	Flying Squirrel	Rodentia	Mammalia	Sciuridae	Glaucomys	volans	Glaucomys volans	96.55	0	0	0	0	0	0	0	0	0	0	0	0	0	0	0	0	0	0	0	88	0	0	0	0	0	0	0	0	0	0	0	0	0	0	0	0	0	0	0	0	0
Glaucomys_volans_39	Flying Squirrel	Rodentia	Mammalia	Sciuridae	Glaucomys	volans	Glaucomys volans	98.83	0	0	1	0	0	0	0	0	0	0	2	0	0	0	1	0	0	0	0	0	16	24	0	0	0	25	18	0	0	0	0	0	0	0	0	0	0	0	0	0	0
Glaucomys_volans_40	Flying Squirrel	Rodentia	Mammalia	Sciuridae	Glaucomys	volans	Glaucomys volans	99.42	3	1	3	0	0	0	0	0	0	0	0	0	0	0	0	0	0	0	0	4	49	23	0	0	0	0	0	0	0	0	0	0	0	0	0	0	0	0	0	0	0
Glaucomys_volans_41	Flying Squirrel	Rodentia	Mammalia	Sciuridae	Glaucomys	volans	Glaucomys volans	98.83	13	2	4	0	0	0	0	0	0	0	0	0	0	0	0	0	0	0	0	9	20	7	0	0	0	1	3	0	6	0	0	1	0	0	0	0	0	3	2	0	5
Glaucomys_volans_42	Flying Squirrel	Rodentia	Mammalia	Sciuridae	Glaucomys	volans	Glaucomys volans	98.83	0	0	0	0	0	0	0	0	0	0	1	0	0	0	0	0	0	0	0	0	6	18	0	0	0	29	20	0	0	0	0	0	0	0	0	0	0	1	0	0	0
Glaucomys_volans_43	Flying Squirrel	Rodentia	Mammalia	Sciuridae	Glaucomys	volans	Glaucomys volans	98.83	21	1	3	0	0	0	0	0	0	0	0	0	0	0	0	0	0	0	0	13	11	4	0	0	0	0	2	0	1	0	0	3	0	0	0	0	0	4	5	0	2
Glaucomys_volans_44	Flying Squirrel	Rodentia	Mammalia	Sciuridae	Glaucomys	volans	Glaucomys volans	98.83	13	1	4	0	0	0	0	0	0	0	1	0	0	0	0	0	0	0	0	11	13	8	0	0	0	0	0	0	2	0	0	2	0	0	0	0	0	0	6	0	3
Glaucomys_volans_45	Flying Squirrel	Rodentia	Mammalia	Sciuridae	Glaucomys	volans	Glaucomys volans	100	9	1	1	0	0	0	0	0	0	0	0	0	0	0	0	0	0	0	0	12	14	9	0	0	0	1	0	0	2	0	0	1	0	0	0	0	0	3	6	0	2
Glaucomys_volans_46	Flying Squirrel	Rodentia	Mammalia	Sciuridae	Glaucomys	volans	Glaucomys volans	99.42	0	0	1	0	0	0	0	0	0	0	1	0	0	0	0	0	0	0	0	0	44	12	0	0	0	0	0	0	0	0	0	0	0	0	0	0	0	0	1	0	0
Glaucomys_volans_47	Flying Squirrel	Rodentia	Mammalia	Sciuridae	Glaucomys	volans	Glaucomys volans	98.83	14	1	2	0	0	0	0	0	0	0	0	0	0	0	0	0	0	0	0	11	13	6	0	0	0	1	1	0	1	0	0	0	0	0	0	0	0	1	4	0	1
Glaucomys_volans_48	Flying Squirrel	Rodentia	Mammalia	Sciuridae	Glaucomys	volans	Glaucomys volans	98.2558	4	0	3	0	0	0	0	0	0	0	1	0	0	0	0	0	0	0	0	0	38	10	0	0	0	0	0	0	0	0	0	0	0	0	0	0	0	0	0	0	0
Glaucomys_volans_49	Flying Squirrel	Rodentia	Mammalia	Sciuridae	Glaucomys	volans	Glaucomys volans	98.2456	0	0	0	0	0	0	0	0	0	0	0	0	0	0	0	0	1	0	0	11	1	43	0	0	0	0	0	0	0	0	0	0	0	0	0	0	0	0	0	0	0
Glaucomys_volans_50	Flying Squirrel	Rodentia	Mammalia	Sciuridae	Glaucomys	volans	Glaucomys volans	98.8304	12	1	0	0	0	0	0	0	0	0	0	0	0	0	0	0	0	0	0	5	10	8	1	0	0	0	0	0	1	0	0	1	0	0	0	0	0	3	6	0	0
Glaucomys_volans_51	Flying Squirrel	Rodentia	Mammalia	Sciuridae	Glaucomys	volans	Glaucomys volans	98.8304	12	2	1	0	0	0	0	0	0	0	0	0	0	0	0	0	0	0	0	7	6	6	0	0	0	1	3	0	4	0	0	0	0	0	0	0	0	5	2	0	0
Glaucomys_volans_52	Flying Squirrel	Rodentia	Mammalia	Sciuridae	Glaucomys	volans	Glaucomys volans	98.2558	0	0	2	0	0	0	0	0	0	0	1	0	0	0	0	0	0	0	0	3	38	7	0	0	0	0	0	0	0	0	0	0	0	0	0	0	0	0	0	0	0
Glaucomys_volans_53	Flying Squirrel	Rodentia	Mammalia	Sciuridae	Glaucomys	volans	Glaucomys volans	98.8304	12	1	2	0	0	0	0	0	0	0	0	0	0	0	0	0	0	0	0	8	10	3	0	0	0	1	0	0	4	0	0	1	0	0	0	0	0	2	2	0	0
Glaucomys_volans_54	Flying Squirrel	Rodentia	Mammalia	Sciuridae	Glaucomys	volans	Glaucomys volans	98.8304	12	3	2	0	0	0	0	0	0	0	0	0	0	0	0	0	0	0	0	7	7	6	0	0	0	1	0	0	1	0	0	0	0	0	0	0	0	4	0	0	1
Glaucomys_volans_55	Flying Squirrel	Rodentia	Mammalia	Sciuridae	Glaucomys	volans	Glaucomys volans	98.8304	10	6	1	0	0	0	0	0	0	0	0	0	0	0	0	0	0	0	0	3	6	8	0	0	0	0	1	0	1	0	0	3	0	0	0	0	0	1	4	0	1
Glaucomys_volans_56	Flying Squirrel	Rodentia	Mammalia	Sciuridae	Glaucomys	volans	Glaucomys volans	98.8304	7	3	2	0	0	0	0	0	0	0	0	0	0	0	0	0	0	0	0	4	7	9	0	0	0	1	1	0	4	0	0	2	0	0	0	0	0	2	0	0	1
Glaucomys_volans_57	Flying Squirrel	Rodentia	Mammalia	Sciuridae	Glaucomys	volans	Glaucomys volans	98.8372	1	0	0	0	0	0	0	0	0	0	0	0	0	0	0	0	0	0	0	0	33	8	0	0	0	0	0	0	0	0	0	0	0	0	0	0	0	0	0	0	0
Glaucomys_volans_58	Flying Squirrel	Rodentia	Mammalia	Sciuridae	Glaucomys	volans	Glaucomys volans	98.2456	0	0	0	0	0	0	0	0	0	0	1	0	0	0	0	0	0	0	0	2	3	13	0	0	0	16	8	0	0	0	0	0	0	0	0	0	0	0	0	0	0
Glaucomys_volans_59	Flying Squirrel	Rodentia	Mammalia	Sciuridae	Glaucomys	volans	Glaucomys volans	98.8304	13	2	1	0	0	0	0	0	0	0	0	0	0	0	0	0	0	0	0	2	6	4	0	0	0	1	1	0	1	0	0	1	0	0	0	0	0	2	4	0	3
Glaucomys_volans_60	Flying Squirrel	Rodentia	Mammalia	Sciuridae	Glaucomys	volans	Glaucomys volans	98.8304	11	3	1	0	0	0	0	0	0	0	0	0	0	0	0	0	0	0	0	10	2	6	0	0	0	0	0	0	2	0	0	2	0	0	0	0	0	0	1	0	2
Glaucomys_volans_61	Flying Squirrel	Rodentia	Mammalia	Sciuridae	Glaucomys	volans	Glaucomys volans	98.2558	0	0	3	0	0	0	0	0	0	0	0	0	0	0	0	0	0	0	0	3	23	11	0	0	0	0	0	0	0	0	0	0	0	0	0	0	0	0	0	0	1
Glaucomys_volans_62	Flying Squirrel	Rodentia	Mammalia	Sciuridae	Glaucomys	volans	Glaucomys volans	98.2456	0	0	0	0	0	0	0	0	0	0	0	0	0	0	0	0	0	0	0	0	3	13	0	0	0	14	11	0	0	0	0	0	0	0	0	0	0	0	0	0	0
Glaucomys_volans_63	Flying Squirrel	Rodentia	Mammalia	Sciuridae	Glaucomys	volans	Glaucomys volans	98.2558	1	0	1	0	0	0	0	0	0	0	0	0	0	0	0	0	0	0	0	1	32	4	0	0	0	0	0	0	0	0	0	0	0	0	0	0	0	0	0	0	0
Glaucomys_volans_64	Flying Squirrel	Rodentia	Mammalia	Sciuridae	Glaucomys	volans	Glaucomys volans	98.2456	0	0	0	0	0	0	0	0	0	0	1	0	0	0	0	0	0	0	0	0	12	10	0	0	0	7	10	0	0	0	0	0	0	0	0	0	0	0	0	0	0
Glaucomys_volans_65	Flying Squirrel	Rodentia	Mammalia	Sciuridae	Glaucomys	volans	Glaucomys volans	98.2558	2	0	2	0	0	0	0	0	0	0	3	0	0	0	0	0	0	0	0	2	25	5	0	0	0	0	0	0	0	0	0	0	0	0	0	0	0	0	0	0	0
Glaucomys_volans_66	Flying Squirrel	Rodentia	Mammalia	Sciuridae	Glaucomys	volans	Glaucomys volans	93.8547	0	0	0	0	0	0	0	0	0	0	0	0	0	0	0	0	0	0	0	18	0	21	0	0	0	0	0	0	0	0	0	0	0	0	0	0	0	0	0	0	0
Glaucomys_volans_67	Flying Squirrel	Rodentia	Mammalia	Sciuridae	Glaucomys	volans	Glaucomys volans	98.2558	0	0	2	0	0	0	0	0	0	0	0	0	0	0	0	0	0	0	0	2	25	10	0	0	0	0	0	0	0	0	0	0	0	0	0	0	0	0	0	0	0
Glaucomys_volans_68	Flying Squirrel	Rodentia	Mammalia	Sciuridae	Glaucomys	volans	Glaucomys volans	98.2456	0	0	0	0	0	0	0	0	0	0	0	0	0	0	0	0	0	0	0	1	7	12	0	0	0	10	8	0	0	0	0	0	0	0	0	0	0	0	0	0	0
Glaucomys_volans_69	Flying Squirrel	Rodentia	Mammalia	Sciuridae	Glaucomys	volans	Glaucomys volans	98.2558	1	0	1	0	0	0	0	0	0	0	1	0	0	0	0	0	0	0	0	1	30	4	0	0	0	0	0	0	0	0	0	0	0	0	0	0	0	0	0	0	0
Glaucomys_volans_70	Flying Squirrel	Rodentia	Mammalia	Sciuridae	Glaucomys	volans	Glaucomys volans	98.2456	0	0	0	0	0	0	0	0	0	0	3	0	0	0	0	0	0	0	0	0	3	8	0	0	0	14	8	0	0	0	0	0	0	0	0	0	0	0	0	0	0
Glaucomys_volans_71	Flying Squirrel	Rodentia	Mammalia	Sciuridae	Glaucomys	volans	Glaucomys volans	98.8304	8	0	2	0	0	0	0	0	0	0	0	0	0	0	0	0	0	0	0	8	4	7	0	0	0	2	1	0	2	0	0	1	0	0	0	0	0	1	0	0	0
Glaucomys_volans_72	Flying Squirrel	Rodentia	Mammalia	Sciuridae	Glaucomys	volans	Glaucomys volans	98.2456	0	0	0	0	0	0	0	0	0	0	1	0	0	0	0	0	0	0	0	0	3	16	0	0	0	6	10	0	0	0	0	0	0	0	0	0	0	0	0	0	0
Glaucomys_volans_73	Flying Squirrel	Rodentia	Mammalia	Sciuridae	Glaucomys	volans	Glaucomys volans	98.2558	2	0	1	0	0	0	0	0	0	0	0	0	0	0	0	0	0	0	0	0	20	12	0	0	0	0	0	0	0	0	0	0	0	0	0	0	0	0	0	0	0
Glaucomys_volans_74	Flying Squirrel	Rodentia	Mammalia	Sciuridae	Glaucomys	volans	Glaucomys volans	93.3333	0	0	0	0	0	0	0	0	0	0	0	0	0	0	0	0	0	0	0	9	0	26	0	0	0	0	0	0	0	0	0	0	0	0	0	0	0	0	0	0	0
Glaucomys_volans_75	Flying Squirrel	Rodentia	Mammalia	Sciuridae	Glaucomys	volans	Glaucomys volans	98.8304	5	0	2	0	0	0	0	0	0	0	0	0	0	0	0	0	0	0	0	7	8	4	0	0	0	0	0	0	2	0	0	2	0	0	0	0	0	1	1	0	0
Glaucomys_volans_76	Flying Squirrel	Rodentia	Mammalia	Sciuridae	Glaucomys	volans	Glaucomys volans	98.8304	0	0	0	0	0	0	0	0	0	0	0	0	0	0	0	0	0	0	0	22	5	5	0	0	0	0	0	0	1	0	0	0	0	0	0	0	0	0	0	0	0
Glaucomys_volans_77	Flying Squirrel	Rodentia	Mammalia	Sciuridae	Glaucomys	volans	Glaucomys volans	98.8304	0	0	0	0	0	0	0	0	0	0	0	0	0	0	0	0	0	0	0	0	5	10	0	0	0	11	5	0	0	0	0	0	0	0	0	0	0	1	0	0	0
Glaucomys_volans_78	Flying Squirrel	Rodentia	Mammalia	Sciuridae	Glaucomys	volans	Glaucomys volans	99.4152	4	0	3	0	0	0	0	0	0	0	0	0	0	0	0	0	0	0	0	6	5	6	0	0	0	0	0	0	3	0	0	0	0	0	0	0	0	0	2	0	1
Glaucomys_volans_79	Flying Squirrel	Rodentia	Mammalia	Sciuridae	Glaucomys	volans	Glaucomys volans	98.8304	0	0	0	0	0	0	0	0	0	0	0	0	0	0	0	0	0	0	0	20	1	9	0	0	0	0	0	0	0	0	0	0	0	0	0	0	0	0	1	0	0
Glaucomys_volans_80	Flying Squirrel	Rodentia	Mammalia	Sciuridae	Glaucomys	volans	Glaucomys volans	98.2456	0	0	0	0	0	0	0	0	0	0	0	0	0	0	0	0	0	0	0	22	2	6	0	0	0	0	0	0	0	0	0	0	0	0	0	0	0	0	1	0	0
Glaucomys_volans_81	Flying Squirrel	Rodentia	Mammalia	Sciuridae	Glaucomys	volans	Glaucomys volans	98.2456	0	0	0	0	0	0	0	0	0	0	0	0	0	0	0	0	0	0	0	0	4	6	0	0	0	11	8	0	0	0	0	0	0	0	0	0	0	0	0	0	0
Glaucomys_volans_82	Flying Squirrel	Rodentia	Mammalia	Sciuridae	Glaucomys	volans	Glaucomys volans	98.8372	2	0	1	0	0	0	0	0	0	0	0	0	0	0	0	0	0	0	0	0	17	8	0	0	0	0	0	0	0	0	0	1	0	0	0	0	0	0	0	0	0
Glaucomys_volans_83	Flying Squirrel	Rodentia	Mammalia	Sciuridae	Glaucomys	volans	Glaucomys volans	98.8304	7	0	1	0	0	0	0	0	0	0	0	0	0	0	0	0	0	0	0	4	4	8	0	0	0	0	1	0	0	0	0	2	0	0	0	0	0	0	0	0	1
Glaucomys_volans_84	Flying Squirrel	Rodentia	Mammalia	Sciuridae	Glaucomys	volans	Glaucomys volans	98.2456	0	0	0	0	0	0	0	0	0	0	1	0	0	0	0	0	0	0	0	0	3	8	0	0	0	12	5	0	0	0	0	0	0	0	0	0	0	0	0	0	0
Glaucomys_volans_85	Flying Squirrel	Rodentia	Mammalia	Sciuridae	Glaucomys	volans	Glaucomys volans	98.8304	8	1	1	0	0	0	0	0	0	0	0	0	0	0	0	0	0	0	0	2	8	4	0	0	0	0	1	0	0	0	0	0	0	0	0	0	0	0	2	0	0
Glaucomys_volans_86	Flying Squirrel	Rodentia	Mammalia	Sciuridae	Glaucomys	volans	Glaucomys volans	98.8304	4	5	1	0	0	0	0	0	0	0	0	0	0	0	0	0	0	0	0	2	2	8	0	0	0	0	1	0	0	0	0	0	0	0	0	0	0	2	0	0	3
Glaucomys_volans_87	Flying Squirrel	Rodentia	Mammalia	Sciuridae	Glaucomys	volans	Glaucomys volans	98.8304	2	0	3	0	0	0	0	0	0	0	0	0	0	0	0	0	0	0	0	4	4	6	0	0	0	0	0	0	1	0	0	3	0	0	0	0	0	0	3	0	0
Glaucomys_volans_88	Flying Squirrel	Rodentia	Mammalia	Sciuridae	Glaucomys	volans	Glaucomys volans	98.2558	0	0	0	0	0	0	0	0	0	0	1	0	0	0	0	0	0	0	0	1	22	4	0	0	0	0	0	0	0	0	0	0	0	0	0	0	0	0	0	0	0
Glaucomys_volans_89	Flying Squirrel	Rodentia	Mammalia	Sciuridae	Glaucomys	volans	Glaucomys volans	98.2456	0	0	0	0	0	0	0	0	0	0	0	0	0	0	0	0	0	0	0	5	1	21	0	0	0	0	0	0	0	0	0	0	0	0	0	0	0	0	0	0	0
Glaucomys_volans_90	Flying Squirrel	Rodentia	Mammalia	Sciuridae	Glaucomys	volans	Glaucomys volans	98.2558	0	0	1	0	0	0	0	0	0	0	0	0	0	0	0	0	0	0	0	3	17	5	0	0	0	0	0	0	0	0	0	0	0	0	0	0	0	0	0	0	0
Glaucomys_volans_91	Flying Squirrel	Rodentia	Mammalia	Sciuridae	Glaucomys	volans	Glaucomys volans	98.8304	4	1	0	0	0	0	0	0	0	0	0	0	0	0	0	0	0	0	0	2	1	4	0	0	0	1	0	0	0	0	0	1	0	0	0	0	0	3	2	0	4
Glaucomys_volans_92	Flying Squirrel	Rodentia	Mammalia	Sciuridae	Glaucomys	volans	Glaucomys volans	98.2456	0	0	0	0	0	0	0	0	0	0	2	0	0	0	0	0	0	0	0	0	5	6	0	0	0	8	4	0	0	0	0	0	0	0	0	0	0	0	0	0	0
Glaucomys_volans_93	Flying Squirrel	Rodentia	Mammalia	Sciuridae	Glaucomys	volans	Glaucomys volans	98.2456	0	0	0	0	0	0	0	0	0	0	1	0	0	0	0	0	0	0	0	6	0	18	0	0	0	0	0	0	0	0	0	0	0	0	0	0	0	0	0	0	0
Glaucomys_volans_94	Flying Squirrel	Rodentia	Mammalia	Sciuridae	Glaucomys	volans	Glaucomys volans	98.2456	0	0	0	0	0	0	0	0	0	0	0	0	0	0	0	0	0	0	0	1	2	7	0	0	0	7	8	0	0	0	0	0	0	0	0	0	0	0	0	0	0
Glaucomys_volans_95	Flying Squirrel	Rodentia	Mammalia	Sciuridae	Glaucomys	volans	Glaucomys volans	98.2558	0	0	1	0	0	0	0	0	0	0	0	0	0	0	0	0	0	0	0	0	19	5	0	0	0	0	0	0	0	0	0	0	0	0	0	0	0	0	0	0	0
Glaucomys_volans_96	Flying Squirrel	Rodentia	Mammalia	Sciuridae	Glaucomys	volans	Glaucomys volans	99.4152	4	4	1	0	0	0	0	0	0	0	0	0	0	0	0	0	0	0	0	3	2	1	0	0	0	0	1	0	1	0	0	1	0	0	0	0	0	0	3	0	2
Glaucomys_volans_97	Flying Squirrel	Rodentia	Mammalia	Sciuridae	Glaucomys	volans	Glaucomys volans	98.2558	1	0	1	0	0	0	0	0	0	0	0	0	0	0	0	0	0	0	0	0	14	7	0	0	0	0	1	0	0	0	0	0	0	0	0	0	0	0	0	0	0
Glaucomys_volans_98	Flying Squirrel	Rodentia	Mammalia	Sciuridae	Glaucomys	volans	Glaucomys volans	98.2456	0	0	0	0	0	0	0	0	0	0	1	0	0	0	0	0	0	0	0	1	3	9	0	0	0	5	5	0	0	0	0	0	0	0	0	0	0	0	0	0	0
Glaucomys_volans_99	Flying Squirrel	Rodentia	Mammalia	Sciuridae	Glaucomys	volans	Glaucomys volans	98.8304	22	0	0	0	0	0	0	0	0	0	0	0	0	0	0	0	0	0	0	0	0	0	0	0	0	0	0	0	1	0	0	0	0	0	0	0	0	0	0	0	0
Glaucomys_volans_100	Flying Squirrel	Rodentia	Mammalia	Sciuridae	Glaucomys	volans	Glaucomys volans	93.3333	0	0	0	0	0	0	0	0	0	0	0	0	0	0	0	0	0	0	0	11	0	12	0	0	0	0	0	0	0	0	0	0	0	0	0	0	0	0	0	0	0
Glaucomys_volans_101	Flying Squirrel	Rodentia	Mammalia	Sciuridae	Glaucomys	volans	Glaucomys volans	98.2456	0	0	0	0	0	0	0	0	0	0	0	0	0	0	0	0	0	0	0	6	2	13	0	0	0	1	1	0	0	0	0	0	0	0	0	0	0	0	0	0	0
Glaucomys_volans_102	Flying Squirrel	Rodentia	Mammalia	Sciuridae	Glaucomys	volans	Glaucomys volans	98.8304	0	0	0	0	0	0	0	0	0	0	1	0	0	0	0	0	0	0	0	0	0	6	0	0	0	6	8	0	0	0	0	0	0	0	0	0	0	0	0	0	1
Glaucomys_volans_103	Flying Squirrel	Rodentia	Mammalia	Sciuridae	Glaucomys	volans	Glaucomys volans	98.8372	0	0	0	0	0	0	0	0	0	0	1	0	0	0	0	0	0	0	0	1	14	5	0	0	0	0	0	0	0	0	0	0	0	0	0	0	0	0	0	0	0
Glaucomys_volans_104	Flying Squirrel	Rodentia	Mammalia	Sciuridae	Glaucomys	volans	Glaucomys volans	98.2456	0	0	0	0	0	0	0	0	0	0	0	0	0	0	0	0	0	0	0	0	2	8	0	0	0	4	7	0	0	0	0	0	0	0	0	0	0	0	0	0	0
Glaucomys_volans_105	Flying Squirrel	Rodentia	Mammalia	Sciuridae	Glaucomys	volans	Glaucomys volans	98.8304	4	1	0	0	0	0	0	0	0	0	0	0	0	0	0	0	0	0	0	1	1	3	0	0	0	0	1	0	2	0	0	1	0	0	0	0	0	1	2	0	1
Glaucomys_volans_106	Flying Squirrel	Rodentia	Mammalia	Sciuridae	Glaucomys	volans	Glaucomys volans	98.8304	4	0	0	0	0	0	0	0	0	0	0	0	0	0	0	0	0	0	0	4	3	3	0	0	0	0	1	0	2	0	0	0	0	0	0	0	0	1	3	0	0
Glaucomys_volans_107	Flying Squirrel	Rodentia	Mammalia	Sciuridae	Glaucomys	volans	Glaucomys volans	98.8304	2	1	1	0	0	0	0	0	0	0	0	0	0	0	0	0	0	0	0	3	2	6	0	0	0	1	0	0	2	0	0	2	0	0	0	0	0	0	0	0	1
Glaucomys_volans_108	Flying Squirrel	Rodentia	Mammalia	Sciuridae	Glaucomys	volans	Glaucomys volans	98.8304	5	1	1	0	0	0	0	0	0	0	0	0	0	0	0	0	0	0	0	2	5	2	0	0	0	0	2	0	0	0	0	0	0	0	0	0	0	1	1	0	0
Glaucomys_volans_109	Flying Squirrel	Rodentia	Mammalia	Sciuridae	Glaucomys	volans	Glaucomys volans	98.8304	2	4	1	0	0	0	0	0	0	0	0	0	0	0	0	0	0	0	0	5	2	2	0	0	0	0	0	0	0	0	0	0	0	0	0	0	0	2	1	0	0
Glaucomys_volans_110	Flying Squirrel	Rodentia	Mammalia	Sciuridae	Glaucomys	volans	Glaucomys volans	98.2456	0	0	0	0	0	0	0	0	0	0	1	0	0	0	0	0	0	0	0	1	3	7	0	0	0	6	2	0	0	0	0	0	0	0	0	0	0	0	0	0	0
Glaucomys_volans_111	Flying Squirrel	Rodentia	Mammalia	Sciuridae	Glaucomys	volans	Glaucomys volans	98.8304	0	0	0	0	0	0	0	0	0	0	0	0	0	0	0	0	0	0	0	10	6	3	0	0	0	0	0	0	0	0	0	0	0	0	0	0	0	0	0	0	0
Glaucomys_volans_112	Flying Squirrel	Rodentia	Mammalia	Sciuridae	Glaucomys	volans	Glaucomys volans	98.2456	0	0	0	0	0	0	0	0	0	0	0	0	0	0	0	0	0	0	0	1	1	6	0	0	0	8	4	0	0	0	0	0	0	0	0	0	0	0	0	0	0
Melanerpes_carolinus_01	Red-bellied Woodpecker	Piciformes	Aves	Picidae	Melanerpes	carolinus	Melanerpes carolinus	100	0	0	0	0	0	0	0	7	0	0	0	0	0	0	0	0	0	0	0	0	0	0	0	0	0	2673	1	0	0	0	0	0	0	0	0	0	0	0	0	0	0
Meleagris_gallopavo_01	Wild Turkey	Galliformes	Aves	Phasianidae	Meleagris	gallopavo	Meleagris gallopavo	100	0	0	0	0	0	0	463	0	0	0	0	0	0	0	0	0	0	0	0	0	0	0	167	0	0	1	0	0	0	0	0	0	0	0	0	0	0	0	0	0	0
Microtus_sp._01	Vole sp.	Rodentia	Mammalia	Cricetidae	Microtus	sp.	Microtus sp.	94.67	0	0	0	0	0	0	0	0	0	0	0	0	0	0	0	0	0	0	0	0	0	0	0	0	0	0	0	0	0	0	0	0	0	0	0	0	0	0	0	0	0
Myotis_leibii_01	E. small-footed myotis	Chiroptera	Mammalia	Vespertilionidae	Myotis	leibii	Myotis leibii	98.276	0	0	0	0	0	0	0	0	0	0	0	0	0	0	0	0	0	0	0	0	0	0	3574	0	0	0	0	0	0	0	0	0	0	0	0	0	0	0	0	0	0
Myotis_leibii_02	E. small-footed myotis	Chiroptera	Mammalia	Vespertilionidae	Myotis	leibii	Myotis leibii	98.276	0	0	0	0	0	0	0	0	0	0	0	0	0	0	0	0	0	0	0	0	0	0	42	0	0	0	0	0	0	0	0	0	0	0	0	0	0	0	0	0	0
Myotis_leibii_03	E. small-footed myotis	Chiroptera	Mammalia	Vespertilionidae	Myotis	leibii	Myotis leibii	97.714	0	0	0	0	0	0	0	0	0	0	0	0	0	0	0	0	0	0	0	0	0	0	3	0	0	0	0	0	0	0	0	0	0	0	0	0	0	0	0	0	0
Odocoileus_virginianus_01	White-tailed Deer	Artiodactyla	Mammalia	Cervidae	Odocoileus	virginianus	Odocoileus virginianus	100	5725	2661	0	11028	2881	2514	13750	0	0	0	0	0	0	0	33642	4230	0	0	0	0	0	0	1572	4491	0	6295	1813	11951	4996	0	0	9595	0	7199	0	2115	0	0	0	3	1
Odocoileus_virginianus_02	White-tailed Deer	Artiodactyla	Mammalia	Cervidae	Odocoileus	virginianus	Odocoileus virginianus	100	0	0	0	2	1	0	0	0	0	0	0	0	0	0	6	0	0	0	0	0	0	0	1	0	0	2	2	2	0	0	0	4	0	0	0	0	0	0	0	0	0
Odocoileus_virginianus_03	White-tailed Deer	Artiodactyla	Mammalia	Cervidae	Odocoileus	virginianus	Odocoileus virginianus	99.4	2	3	0	8	1	0	1	0	0	0	0	0	0	0	1800	4	0	0	0	0	0	0	0	1	0	6	1	2	1	0	0	8	0	2	0	1	0	0	0	0	0
Odocoileus_virginianus_04	White-tailed Deer	Artiodactyla	Mammalia	Cervidae	Odocoileus	virginianus	Odocoileus virginianus	99.4	0	0	0	0	0	1	3	0	0	0	0	0	0	0	7	1	0	0	0	0	0	0	0	1	0	1462	2	1	1	0	0	2	0	2	0	1	0	0	0	0	0
Odocoileus_virginianus_05	White-tailed Deer	Artiodactyla	Mammalia	Cervidae	Odocoileus	virginianus	Odocoileus virginianus	99.4	2	1	0	2	2	0	4	0	0	0	0	0	0	0	8	1	0	0	0	0	0	0	3	0	0	2	0	1176	2	0	0	2	0	2	0	0	0	0	0	0	0
Odocoileus_virginianus_06	White-tailed Deer	Artiodactyla	Mammalia	Cervidae	Odocoileus	virginianus	Odocoileus virginianus	99.4	29	9	0	81	16	12	83	0	0	0	0	0	0	0	213	29	0	0	0	0	0	0	10	26	0	40	13	81	34	0	0	64	0	53	0	16	0	0	0	0	0
Odocoileus_virginianus_07	White-tailed Deer	Artiodactyla	Mammalia	Cervidae	Odocoileus	virginianus	Odocoileus virginianus	99.4	0	0	0	0	0	0	0	0	0	0	0	0	0	0	0	0	0	0	0	0	0	0	0	0	0	0	0	0	0	0	0	0	0	0	0	0	0	0	0	0	0
Odocoileus_virginianus_08	White-tailed Deer	Artiodactyla	Mammalia	Cervidae	Odocoileus	virginianus	Odocoileus virginianus	99.4	16	9	0	36	10	2	53	0	0	0	0	0	0	0	97	9	0	0	0	0	0	0	6	11	0	21	6	36	15	0	0	35	0	20	0	5	0	0	0	0	0
Odocoileus_virginianus_09	White-tailed Deer	Artiodactyla	Mammalia	Cervidae	Odocoileus	virginianus	Odocoileus virginianus	99.4	13	8	0	29	9	5	43	0	0	0	0	0	0	0	78	17	0	0	0	0	0	0	5	12	0	21	1	24	8	0	0	16	0	19	0	8	0	0	0	0	0
Odocoileus_virginianus_10	White-tailed Deer	Artiodactyla	Mammalia	Cervidae	Odocoileus	virginianus	Odocoileus virginianus	99.4	14	1	0	17	5	3	13	0	0	0	0	0	0	0	54	8	0	0	0	0	0	0	1	3	0	7	1	24	7	0	0	8	0	11	0	3	0	0	0	0	0
Odocoileus_virginianus_11	White-tailed Deer	Artiodactyla	Mammalia	Cervidae	Odocoileus	virginianus	Odocoileus virginianus	99.4	5	3	0	12	2	4	10	0	0	0	0	0	0	0	22	5	0	0	0	0	0	0	2	5	0	11	1	16	6	0	0	13	0	16	0	1	0	0	0	0	0
Odocoileus_virginianus_12	White-tailed Deer	Artiodactyla	Mammalia	Cervidae	Odocoileus	virginianus	Odocoileus virginianus	99.4	3	0	0	7	1	2	10	0	0	0	0	0	0	0	59	3	0	0	0	0	0	0	1	0	0	3	0	7	2	0	0	6	0	4	0	2	0	0	0	0	0
Odocoileus_virginianus_13	White-tailed Deer	Artiodactyla	Mammalia	Cervidae	Odocoileus	virginianus	Odocoileus virginianus	99.4	5	1	0	11	3	2	4	0	0	0	0	0	0	0	17	3	0	0	0	0	0	0	1	6	0	5	2	13	7	0	0	6	0	12	0	3	0	0	0	0	0
Odocoileus_virginianus_14	White-tailed Deer	Artiodactyla	Mammalia	Cervidae	Odocoileus	virginianus	Odocoileus virginianus	98.81	4	2	0	5	2	2	9	0	0	0	0	0	0	0	25	5	0	0	0	0	0	0	0	4	0	7	2	5	2	0	0	9	0	5	0	2	0	0	0	0	0
Odocoileus_virginianus_15	White-tailed Deer	Artiodactyla	Mammalia	Cervidae	Odocoileus	virginianus	Odocoileus virginianus	98.81	4	1	0	6	1	1	9	0	0	0	0	0	0	0	19	3	0	0	0	0	0	0	0	5	0	5	0	9	3	0	0	7	0	0	0	0	0	0	0	0	0
Odocoileus_virginianus_16	White-tailed Deer	Artiodactyla	Mammalia	Cervidae	Odocoileus	virginianus	Odocoileus virginianus	99.4	0	0	0	1	0	1	8	0	0	0	0	0	0	0	9	1	0	0	0	0	0	0	2	4	0	2	1	12	1	0	0	2	0	5	0	1	0	0	0	0	0
Odocoileus_virginianus_17	White-tailed Deer	Artiodactyla	Mammalia	Cervidae	Odocoileus	virginianus	Odocoileus virginianus	98.81	0	1	0	2	1	2	5	0	0	0	0	0	0	0	17	2	0	0	0	0	0	0	0	3	0	2	0	8	5	0	0	3	0	4	0	1	0	0	0	0	0
Odocoileus_virginianus_18	White-tailed Deer	Artiodactyla	Mammalia	Cervidae	Odocoileus	virginianus	Odocoileus virginianus	99.4	0	0	0	3	1	3	6	0	0	0	0	0	0	0	19	3	0	0	0	0	0	0	0	0	0	3	1	4	3	0	0	1	0	1	0	0	0	0	0	0	0
Odocoileus_virginianus_19	White-tailed Deer	Artiodactyla	Mammalia	Cervidae	Odocoileus	virginianus	Odocoileus virginianus	99.4	6	1	0	1	3	1	8	0	0	0	0	0	0	0	16	3	0	0	0	0	0	0	1	1	0	2	0	2	3	0	0	0	0	2	0	1	0	0	0	0	0
Odocoileus_virginianus_20	White-tailed Deer	Artiodactyla	Mammalia	Cervidae	Odocoileus	virginianus	Odocoileus virginianus	98.8095	1	0	0	2	2	0	2	0	0	0	0	0	0	0	6	0	0	0	0	0	0	0	0	1	0	1	2	4	2	0	0	0	0	0	0	2	0	0	0	0	0
Odocoileus_virginianus_21	White-tailed Deer	Artiodactyla	Mammalia	Cervidae	Odocoileus	virginianus	Odocoileus virginianus	99.4048	2	1	0	3	0	0	3	0	0	0	0	0	0	0	6	0	0	0	0	0	0	0	0	3	0	1	2	3	1	0	0	1	0	0	0	0	0	0	0	0	0
Odocoileus_virginianus_22	White-tailed Deer	Artiodactyla	Mammalia	Cervidae	Odocoileus	virginianus	Odocoileus virginianus	98.8095	0	1	0	1	1	1	4	0	0	0	0	0	0	0	10	0	0	0	0	0	0	0	0	2	0	1	1	1	0	0	0	3	0	0	0	1	0	0	0	0	0
Odocoileus_virginianus_23	White-tailed Deer	Artiodactyla	Mammalia	Cervidae	Odocoileus	virginianus	Odocoileus virginianus	99.4048	1	1	0	2	3	0	3	0	0	0	0	0	0	0	5	0	0	0	0	0	0	0	1	1	0	3	0	6	0	0	0	1	0	1	0	0	0	0	0	0	0
Odocoileus_virginianus_24	White-tailed Deer	Artiodactyla	Mammalia	Cervidae	Odocoileus	virginianus	Odocoileus virginianus	98.8095	0	0	0	1	0	2	4	0	0	0	0	0	0	0	14	1	0	0	0	0	0	0	0	0	0	1	3	0	0	0	0	0	0	0	0	0	0	0	0	0	0
Odocoileus_virginianus_25	White-tailed Deer	Artiodactyla	Mammalia	Cervidae	Odocoileus	virginianus	Odocoileus virginianus	98.8095	0	0	0	2	0	0	3	0	0	0	0	0	0	0	9	0	0	0	0	0	0	0	0	0	0	1	1	1	0	0	0	1	0	1	0	1	0	0	0	0	0
Odocoileus_virginianus_26	White-tailed Deer	Artiodactyla	Mammalia	Cervidae	Odocoileus	virginianus	Odocoileus virginianus	98.8095	1	0	0	0	1	1	2	0	0	0	0	0	0	0	4	4	0	0	0	0	0	0	0	0	0	1	1	1	1	0	0	2	0	2	0	1	0	0	0	0	0
Odocoileus_virginianus_27	White-tailed Deer	Artiodactyla	Mammalia	Cervidae	Odocoileus	virginianus	Odocoileus virginianus	99.4048	0	2	0	2	0	0	3	0	0	0	0	0	0	0	8	0	0	0	0	0	0	0	0	1	0	1	0	0	1	0	0	2	0	0	0	0	0	0	0	0	0
Odocoileus_virginianus_28	White-tailed Deer	Artiodactyla	Mammalia	Cervidae	Odocoileus	virginianus	Odocoileus virginianus	98.2143	0	0	0	1	1	0	2	0	0	0	0	0	0	0	8	0	0	0	0	0	0	0	0	0	0	1	0	3	2	0	0	2	0	2	0	0	0	0	0	0	0
Odocoileus_virginianus_29	White-tailed Deer	Artiodactyla	Mammalia	Cervidae	Odocoileus	virginianus	Odocoileus virginianus	99.4048	0	0	0	1	0	0	2	0	0	0	0	0	0	0	4	0	0	0	0	0	0	0	0	2	0	1	0	3	0	0	0	2	0	1	0	0	0	0	0	0	0
Odocoileus_virginianus_30	White-tailed Deer	Artiodactyla	Mammalia	Cervidae	Odocoileus	virginianus	Odocoileus virginianus	98.8095	2	1	0	1	2	0	1	0	0	0	0	0	0	0	5	0	0	0	0	0	0	0	1	0	0	1	0	1	1	0	0	0	0	1	0	0	0	0	0	0	0
Odocoileus_virginianus_31	White-tailed Deer	Artiodactyla	Mammalia	Cervidae	Odocoileus	virginianus	Odocoileus virginianus	98.8095	0	2	0	4	0	0	2	0	0	0	0	0	0	0	5	1	0	0	0	0	0	0	0	0	0	0	1	2	0	0	0	0	0	1	0	1	0	0	0	0	0
Odocoileus_virginianus_32	White-tailed Deer	Artiodactyla	Mammalia	Cervidae	Odocoileus	virginianus	Odocoileus virginianus	99.4048	0	0	0	2	0	0	0	0	0	0	0	0	0	0	5	2	0	0	0	0	0	0	1	0	0	1	0	2	2	0	0	0	0	0	0	2	0	0	0	0	0
Odocoileus_virginianus_33	White-tailed Deer	Artiodactyla	Mammalia	Cervidae	Odocoileus	virginianus	Odocoileus virginianus	98.8095	0	1	0	3	0	0	5	0	0	0	0	0	0	0	5	0	0	0	0	0	0	0	0	0	0	1	0	0	1	0	0	0	0	1	0	1	0	0	0	0	0
Odocoileus_virginianus_34	White-tailed Deer	Artiodactyla	Mammalia	Cervidae	Odocoileus	virginianus	Odocoileus virginianus	98.8095	2	1	0	2	0	1	1	0	0	0	0	0	0	0	5	0	0	0	0	0	0	0	0	0	0	1	1	2	0	0	0	0	0	0	0	0	0	0	0	0	0
Peromyscus_leucopus_01	White-footed Mouse	Rodentia	Mammalia	Cricetidae	Peromyscus	leucopus	Peromyscus leucopus	100	2048	0	0	0	0	0	0	0	825	0	0	4948	0	0	0	0	0	0	0	0	0	0	0	0	0	0	7120	0	2278	0	0	0	0	0	0	0	0	0	0	0	0
Peromyscus_leucopus_02	White-footed Mouse	Rodentia	Mammalia	Cricetidae	Peromyscus	leucopus	Peromyscus leucopus	99.4	0	0	0	0	0	0	0	0	1	0	4426	2	0	0	0	0	0	0	0	0	0	0	0	0	0	0	2	0	0	0	0	0	0	0	0	0	0	0	0	0	0
Plethodon_cinereus_01	Red-backed Salamander	Urodela	Amphibia	Plethodontidae	Plethodon	cinereus	Plethodon cinereus	100	0	0	0	0	0	0	0	0	0	0	0	0	0	0	0	0	0	66	0	0	0	0	0	0	0	0	0	0	0	0	0	0	0	0	0	0	0	0	0	0	0
Procyon_lotor_01	Raccoon	Carnivora	Mammalia	Procyonidae	Procyon	lotor	Procyon lotor	99.4	0	0	0	391	0	0	0	513	0	0	0	0	0	0	29689	53172	0	0	0	0	0	0	0	0	0	0	0	7472	0	0	0	0	0	3446	0	0	0	0	17630	0	3555
Procyon_lotor_02	Raccoon	Carnivora	Mammalia	Procyonidae	Procyon	lotor	Procyon lotor	100	0	0	0	12098	0	746	0	0	1	0	0	0	0	0	16	15	0	0	0	0	0	0	0	0	0	0	0	2	0	0	0	0	0	1	0	0	0	0	4	0	0
Procyon_lotor_03	Raccoon	Carnivora	Mammalia	Procyonidae	Procyon	lotor	Procyon lotor	98.8	0	0	0	1	0	1696	0	0	0	0	0	0	0	0	23	28	0	0	0	0	0	0	0	0	0	0	0	5	0	0	0	0	0	3	0	0	0	0	11	0	5
Procyon_lotor_04	Raccoon	Carnivora	Mammalia	Procyonidae	Procyon	lotor	Procyon lotor	98.19	0	0	0	0	0	0	0	0	0	0	0	0	0	0	0	0	0	0	0	0	0	0	0	0	0	0	0	0	0	0	0	0	0	0	0	0	0	0	0	0	0
Procyon_lotor_05	Raccoon	Carnivora	Mammalia	Procyonidae	Procyon	lotor	Procyon lotor	98.8	0	0	0	0	0	0	0	0	0	0	0	0	0	0	5	527	0	0	0	0	0	0	0	0	0	0	0	0	0	0	0	0	0	2	0	0	0	0	3	0	1
Procyon_lotor_06	Raccoon	Carnivora	Mammalia	Procyonidae	Procyon	lotor	Procyon lotor	98.8	0	0	0	1	0	0	0	0	0	0	0	0	0	0	41	91	0	0	0	0	0	0	0	0	0	0	0	20	0	0	0	0	0	9	0	0	0	0	38	0	4
Procyon_lotor_07	Raccoon	Carnivora	Mammalia	Procyonidae	Procyon	lotor	Procyon lotor	98.19	0	0	0	0	0	0	0	0	0	0	0	0	0	0	0	301	0	0	0	0	0	0	0	0	0	0	0	0	0	0	0	0	0	0	0	0	0	0	0	0	0
Procyon_lotor_08	Raccoon	Carnivora	Mammalia	Procyonidae	Procyon	lotor	Procyon lotor	98.19	0	0	0	0	0	0	0	0	0	0	0	0	0	0	7	15	0	0	0	0	0	0	0	0	0	0	0	2	0	0	0	0	0	1	0	0	0	0	7	0	2
Procyon_lotor_09	Raccoon	Carnivora	Mammalia	Procyonidae	Procyon	lotor	Procyon lotor	98.8	0	0	0	0	0	0	0	0	0	0	0	0	0	0	2	1	0	0	0	0	0	0	0	0	0	0	0	1	0	0	0	0	0	0	0	0	0	0	0	0	0
Procyon_lotor_10	Raccoon	Carnivora	Mammalia	Procyonidae	Procyon	lotor	Procyon lotor	95.18	0	0	0	0	0	0	0	0	0	0	0	0	0	0	1	0	0	0	0	0	0	0	0	0	0	0	0	2	0	0	0	0	0	0	0	0	0	0	0	0	1
Procyon_lotor_11	Raccoon	Carnivora	Mammalia	Procyonidae	Procyon	lotor	Procyon lotor	98.1928	0	0	0	0	0	0	0	0	0	0	0	0	0	0	7	12	0	0	0	0	0	0	0	0	0	0	0	2	0	0	0	0	0	1	0	0	0	0	3	0	0
Procyon_lotor_12	Raccoon	Carnivora	Mammalia	Procyonidae	Procyon	lotor	Procyon lotor	98.1928	0	0	0	0	0	0	0	0	0	0	0	0	0	0	1	7	0	0	0	0	0	0	0	0	0	0	0	0	0	0	0	0	0	0	0	0	0	0	3	0	0
Procyon_lotor_13	Raccoon	Carnivora	Mammalia	Procyonidae	Procyon	lotor	Procyon lotor	98.1928	0	0	0	0	0	0	0	0	0	0	0	0	0	0	5	6	0	0	0	0	0	0	0	0	0	0	0	0	0	0	0	0	0	0	0	0	0	0	3	0	1
Procyon_lotor_14	Raccoon	Carnivora	Mammalia	Procyonidae	Procyon	lotor	Procyon lotor	92.8994	0	0	0	0	0	0	0	0	0	0	0	0	0	0	0	0	0	0	0	0	0	0	0	0	0	0	0	0	0	0	0	0	0	0	0	0	0	0	0	0	0
Procyon_lotor_15	Raccoon	Carnivora	Mammalia	Procyonidae	Procyon	lotor	Procyon lotor	98.1928	0	0	0	0	0	0	0	0	0	0	0	0	0	0	5	10	0	0	0	0	0	0	0	0	0	0	0	0	0	0	0	0	0	1	0	0	0	0	0	0	1
Procyon_lotor_16	Raccoon	Carnivora	Mammalia	Procyonidae	Procyon	lotor	Procyon lotor	98.2036	0	0	0	0	0	0	0	0	0	0	0	0	0	0	0	3	0	0	0	0	0	0	0	0	0	0	0	0	0	0	0	0	0	0	0	0	0	0	0	0	0
Procyon_lotor_17	Raccoon	Carnivora	Mammalia	Procyonidae	Procyon	lotor	Procyon lotor	99.3976	0	0	0	19	0	1	0	0	0	0	0	0	0	0	0	0	0	0	0	0	0	0	0	0	0	0	0	0	0	0	0	0	0	1	0	0	0	0	0	0	0
Procyon_lotor_18	Raccoon	Carnivora	Mammalia	Procyonidae	Procyon	lotor	Procyon lotor	99.3976	0	0	0	16	0	3	0	0	0	0	0	0	0	0	0	0	0	0	0	0	0	0	0	0	0	0	0	1	0	0	0	0	0	0	0	0	0	0	0	0	0
Procyon_lotor_19	Raccoon	Carnivora	Mammalia	Procyonidae	Procyon	lotor	Procyon lotor	98.1928	0	0	0	0	0	0	0	0	0	0	0	0	0	0	4	7	0	0	0	0	0	0	0	0	0	0	0	2	0	0	0	0	0	1	0	0	0	0	0	0	0
Procyon_lotor_20	Raccoon	Carnivora	Mammalia	Procyonidae	Procyon	lotor	Procyon lotor	98.1928	0	0	0	0	0	0	0	0	0	0	0	0	0	0	3	2	0	0	0	0	0	0	0	0	0	0	0	1	0	0	0	0	0	0	0	0	0	0	2	0	3
Procyon_lotor_21	Raccoon	Carnivora	Mammalia	Procyonidae	Procyon	lotor	Procyon lotor	98.1928	0	0	0	0	0	0	0	0	0	0	0	0	0	0	5	7	0	0	0	0	0	0	0	0	0	0	0	0	0	0	0	0	0	0	0	0	0	0	0	0	0
Procyon_lotor_22	Raccoon	Carnivora	Mammalia	Procyonidae	Procyon	lotor	Procyon lotor	98.1928	0	0	0	0	0	0	0	0	0	0	0	0	0	0	3	3	0	0	0	0	0	0	0	0	0	0	0	0	0	0	0	0	0	0	0	0	0	0	2	0	0
Procyon_lotor_23	Raccoon	Carnivora	Mammalia	Procyonidae	Procyon	lotor	Procyon lotor	99.3976	0	0	0	17	0	1	0	0	0	0	0	0	0	0	0	0	0	0	0	0	0	0	0	0	0	0	0	0	0	0	0	0	0	0	0	0	0	0	1	0	0
Procyon_lotor_24	Raccoon	Carnivora	Mammalia	Procyonidae	Procyon	lotor	Procyon lotor	99.3976	0	0	0	15	0	0	0	0	0	0	0	0	0	0	0	1	0	0	0	0	0	0	0	0	0	0	0	1	0	0	0	0	0	0	0	0	0	0	0	0	0
Procyon_lotor_25	Raccoon	Carnivora	Mammalia	Procyonidae	Procyon	lotor	Procyon lotor	98.1928	0	0	0	0	0	0	0	0	0	0	0	0	0	0	2	7	0	0	0	0	0	0	0	0	0	0	0	0	0	0	0	0	0	1	0	0	0	0	0	0	1
Procyon_lotor_26	Raccoon	Carnivora	Mammalia	Procyonidae	Procyon	lotor	Procyon lotor	98.1928	0	0	0	0	0	0	0	0	0	0	0	0	0	0	5	0	0	0	0	0	0	0	0	0	0	0	0	0	0	0	0	0	0	1	0	0	0	0	1	0	0
Procyon_lotor_27	Raccoon	Carnivora	Mammalia	Procyonidae	Procyon	lotor	Procyon lotor	98.1928	0	0	0	0	0	0	0	0	0	0	0	0	0	0	0	4	0	0	0	0	0	0	0	0	0	0	0	0	0	0	0	0	0	0	0	0	0	0	5	0	0
Procyon_lotor_28	Raccoon	Carnivora	Mammalia	Procyonidae	Procyon	lotor	Procyon lotor	98.1928	0	0	0	0	0	0	0	0	0	0	0	0	0	0	4	5	0	0	0	0	0	0	0	0	0	0	0	1	0	0	0	0	0	0	0	0	0	0	1	0	1
Procyon_lotor_29	Raccoon	Carnivora	Mammalia	Procyonidae	Procyon	lotor	Procyon lotor	98.1928	0	0	0	0	0	0	0	0	0	0	0	0	0	0	2	8	0	0	0	0	0	0	0	0	0	0	0	0	0	0	0	0	0	0	0	0	0	0	1	0	1
Rattus_norvegicus_01	Brown Rat	Rodentia	Mammalia	Muridae	Rattus	norvegicus	Rattus norvegicus	100	0	0	0	0	0	0	0	0	0	0	0	0	0	0	0	0	0	0	0	0	0	0	0	0	0	0	0	0	0	0	0	0	0	0	0	0	0	0	0	0	0
Sciurus_carolinensis_01	Gray Squirrel	Rodentia	Mammalia	Sciuridae	Sciurus	carolinensis	Sciurus carolinensis	100	3645	1	1	24761	1724	12545	25263	41224	15858	17815	3633	1075	1	0	0	1	7353	23045	2694	6069	0	866	0	0	0	18025	1878	0	4	5	0	1996	0	0	1	0	2164	3906	6	10454	17455
Sciurus_carolinensis_02	Gray Squirrel	Rodentia	Mammalia	Sciuridae	Sciurus	carolinensis	Sciurus carolinensis	100	10802	0	0	6858	0	0	0	0	147	7815	0	0	0	0	0	0	0	0	0	4488	0	0	14549	4707	0	12898	3995	0	95392	51749	25748	0	0	0	0	0	0	1	0	21608	4096
Sciurus_carolinensis_03	Gray Squirrel	Rodentia	Mammalia	Sciuridae	Sciurus	carolinensis	Sciurus carolinensis	99.41	1	0	0	15042	13130	34073	41384	24	6	2369	2	0	0	0	0	0	2	15	1	1	0	1	0	0	0	14	0	0	0	0	0	0	0	0	0	0	2	4109	1	2	19
Sciurus_carolinensis_04	Gray Squirrel	Rodentia	Mammalia	Sciuridae	Sciurus	carolinensis	Sciurus carolinensis	98.82	0	0	0	0	0	0	0	0	1	0	0	0	0	0	0	0	0	0	0	0	0	0	0	0	0	0	0	0	0	0	0	0	0	0	0	0	0	0	19530	0	1
Sciurus_carolinensis_05	Gray Squirrel	Rodentia	Mammalia	Sciuridae	Sciurus	carolinensis	Sciurus carolinensis	97.63	4376	0	0	0	0	1993	0	0	0	0	0	0	0	0	0	0	0	0	0	0	0	0	0	0	0	0	0	0	0	0	0	0	0	0	0	0	0	0	0	0	0
Sciurus_carolinensis_06	Gray Squirrel	Rodentia	Mammalia	Sciuridae	Sciurus	carolinensis	Sciurus carolinensis	98.82	0	0	0	0	0	0	0	0	0	0	0	0	0	0	0	0	0	0	0	0	0	0	0	0	0	0	0	0	1	4820	0	0	0	0	0	0	0	0	0	0	594
Sciurus_carolinensis_07	Gray Squirrel	Rodentia	Mammalia	Sciuridae	Sciurus	carolinensis	Sciurus carolinensis	99.41	0	0	0	4	0	0	3	4	3	2	0	0	0	0	0	0	0	3	0	1	0	0	0	0	0	3	0	0	0	0	0	1	0	0	0	0	0	3416	0	1	0
Sciurus_carolinensis_08	Gray Squirrel	Rodentia	Mammalia	Sciuridae	Sciurus	carolinensis	Sciurus carolinensis	97.02	0	0	0	0	0	0	0	3	0	0	0	0	0	0	0	0	0	0	0	0	0	0	0	0	0	1189	926	0	0	0	0	0	0	0	0	0	0	0	0	0	0
Sciurus_carolinensis_09	Gray Squirrel	Rodentia	Mammalia	Sciuridae	Sciurus	carolinensis	Sciurus carolinensis	99.41	3	0	0	3	0	0	0	0	0	5	0	0	0	0	0	0	0	0	0	2	0	0	8	3	0	3	0	0	45	22	14	0	0	0	0	0	0	0	0	9	2
Sciurus_carolinensis_10	Gray Squirrel	Rodentia	Mammalia	Sciuridae	Sciurus	carolinensis	Sciurus carolinensis	99.41	5	0	0	2	0	0	0	0	0	1	0	0	0	0	0	0	0	0	0	1	0	0	2	1	0	6	2	0	23	16	6	0	0	0	0	0	0	0	0	6	1
Sciurus_carolinensis_11	Gray Squirrel	Rodentia	Mammalia	Sciuridae	Sciurus	carolinensis	Sciurus carolinensis	99.41	0	0	0	0	0	0	0	0	0	0	0	0	0	0	0	0	0	0	0	0	0	0	2224	0	0	0	0	0	0	0	0	0	0	0	0	0	0	0	0	0	0
Sciurus_carolinensis_12	Gray Squirrel	Rodentia	Mammalia	Sciuridae	Sciurus	carolinensis	Sciurus carolinensis	99.41	0	0	0	3	0	0	0	0	0	2	0	0	0	0	0	0	0	0	0	3	0	0	5	5	0	9	0	0	58	30	24	0	0	0	0	0	0	0	0	1906	1
Sciurus_carolinensis_13	Gray Squirrel	Rodentia	Mammalia	Sciuridae	Sciurus	carolinensis	Sciurus carolinensis	94.08	0	0	0	0	0	0	0	0	0	0	0	0	0	0	0	0	0	0	0	0	0	0	0	0	0	0	0	0	0	0	0	0	0	0	0	0	0	0	0	2062	0
Sciurus_carolinensis_14	Gray Squirrel	Rodentia	Mammalia	Sciuridae	Sciurus	carolinensis	Sciurus carolinensis	96.93	0	0	0	0	0	2061	0	0	0	0	0	0	0	0	0	0	0	0	0	0	0	0	0	0	0	0	0	0	0	0	0	0	0	0	0	0	0	0	0	0	0
Sciurus_carolinensis_15	Gray Squirrel	Rodentia	Mammalia	Sciuridae	Sciurus	carolinensis	Sciurus carolinensis	99.41	2	0	0	9	0	1	4	5	4	5	1	1	0	0	0	0	0	1817	1	0	0	0	0	0	0	5	0	0	0	0	0	0	0	0	0	0	0	0	0	1	4
Sciurus_carolinensis_16	Gray Squirrel	Rodentia	Mammalia	Sciuridae	Sciurus	carolinensis	Sciurus carolinensis	99.41	1	0	0	0	0	0	1345	0	0	0	0	0	0	0	0	0	0	0	0	0	0	0	0	0	0	0	0	0	1	8	0	0	0	0	0	0	0	0	0	0	368
Sciurus_carolinensis_17	Gray Squirrel	Rodentia	Mammalia	Sciuridae	Sciurus	carolinensis	Sciurus carolinensis	99.41	1	0	0	6	0	7	10	11	4	1	2	0	0	0	0	0	1	10	0	3	0	0	0	0	0	9	0	0	0	0	0	1	0	0	0	0	0	3	4	2	12
Sciurus_carolinensis_18	Gray Squirrel	Rodentia	Mammalia	Sciuridae	Sciurus	carolinensis	Sciurus carolinensis	98.82	1656	0	0	0	0	0	2	0	0	0	0	0	0	0	0	0	0	0	0	0	0	0	0	0	0	0	0	0	0	0	0	0	0	0	0	0	0	0	0	0	0
Sciurus_carolinensis_19	Gray Squirrel	Rodentia	Mammalia	Sciuridae	Sciurus	carolinensis	Sciurus carolinensis	99.41	2	0	0	13	1	5	1490	22	1	8	2	0	0	0	0	0	2	13	2	0	0	0	0	0	0	5	1	0	0	0	0	0	0	0	0	0	1	5	0	4	5
Sciurus_carolinensis_20	Gray Squirrel	Rodentia	Mammalia	Sciuridae	Sciurus	carolinensis	Sciurus carolinensis	100	16	0	0	93	10	53	98	150	55	70	13	4	0	0	0	0	35	72	11	22	0	0	7	0	0	70	6	0	15	29	8	4	0	0	0	0	7	11	2	54	87
Sciurus_carolinensis_21	Gray Squirrel	Rodentia	Mammalia	Sciuridae	Sciurus	carolinensis	Sciurus carolinensis	99.41	3	0	0	26	0	927	21	30	12	15	4	4	0	0	0	0	5	14	4	4	0	1	0	0	0	12	3	0	0	0	0	2	0	0	0	0	3	4	0	13	9
Sciurus_carolinensis_22	Gray Squirrel	Rodentia	Mammalia	Sciuridae	Sciurus	carolinensis	Sciurus carolinensis	99.41	1	0	0	3	0	1	4	2	973	7	2	0	0	0	0	0	2	2	1	0	0	0	0	0	0	2	0	0	0	0	0	0	0	0	0	0	0	0	0	1	3
Sciurus_carolinensis_23	Gray Squirrel	Rodentia	Mammalia	Sciuridae	Sciurus	carolinensis	Sciurus carolinensis	99.41	0	0	0	0	0	1	1	1	1010	0	0	0	0	0	0	0	0	0	0	0	0	0	0	0	0	0	0	0	0	0	0	0	0	0	0	0	0	0	0	0	0
Sciurus_carolinensis_24	Gray Squirrel	Rodentia	Mammalia	Sciuridae	Sciurus	carolinensis	Sciurus carolinensis	99.41	1	0	0	4	1	4	8	13	2	6	2	0	0	0	0	0	2	10	0	1	0	1	0	0	0	8	0	0	0	0	0	2	0	0	805	0	2	1	0	4	8
Sciurus_carolinensis_25	Gray Squirrel	Rodentia	Mammalia	Sciuridae	Sciurus	carolinensis	Sciurus carolinensis	99.41	20	0	0	19	1	4	7	9	2	18	0	0	0	0	0	0	0	3	0	13	0	0	37	8	0	49	7	0	217	164	68	1	0	0	0	0	0	1	1	47	7
Sciurus_carolinensis_26	Gray Squirrel	Rodentia	Mammalia	Sciuridae	Sciurus	carolinensis	Sciurus carolinensis	99.41	0	0	0	0	1	635	0	5	1	2	0	0	0	0	0	0	1	0	0	0	0	0	0	0	0	1	0	0	0	0	0	0	0	0	0	0	0	0	0	0	1
Sciurus_carolinensis_27	Gray Squirrel	Rodentia	Mammalia	Sciuridae	Sciurus	carolinensis	Sciurus carolinensis	100	6	0	0	36	2	24	142	16	8	11	3	1	0	0	0	0	10	21	1	3	0	3	0	0	0	30	3	0	0	0	0	2	0	0	0	0	1	6	0	15	27
Sciurus_carolinensis_28	Gray Squirrel	Rodentia	Mammalia	Sciuridae	Sciurus	carolinensis	Sciurus carolinensis	99.41	5	0	0	31	2	23	33	49	22	27	10	2	0	0	0	0	10	23	3	16	0	0	0	0	0	20	2	0	0	0	0	0	0	0	0	0	1	12	1	14	14
Sciurus_carolinensis_29	Gray Squirrel	Rodentia	Mammalia	Sciuridae	Sciurus	carolinensis	Sciurus carolinensis	99.41	453	0	0	9	0	1	3	4	4	0	0	0	0	0	0	0	1	4	1	2	0	0	0	0	0	3	0	0	0	0	0	0	0	0	0	0	1	1	0	1	1
Sciurus_carolinensis_30	Gray Squirrel	Rodentia	Mammalia	Sciuridae	Sciurus	carolinensis	Sciurus carolinensis	99.4	0	0	0	56	61	114	178	2	0	10	0	0	0	0	0	0	0	1	0	0	0	0	0	0	0	1	0	0	3	2	0	0	0	0	0	0	0	11	0	1	1
Sciurus_carolinensis_31	Gray Squirrel	Rodentia	Mammalia	Sciuridae	Sciurus	carolinensis	Sciurus carolinensis	99.41	2	0	0	18	1	11	27	38	16	15	4	0	0	0	0	0	8	65	5	6	0	0	0	0	0	11	1	0	1	0	0	1	0	0	0	0	1	3	0	7	21
Sciurus_carolinensis_32	Gray Squirrel	Rodentia	Mammalia	Sciuridae	Sciurus	carolinensis	Sciurus carolinensis	98.82	0	0	0	37	57	86	119	0	0	4	0	1	0	0	0	0	0	0	0	0	0	0	0	0	0	0	0	0	0	0	0	0	0	0	0	0	0	12	0	0	0
Sciurus_carolinensis_33	Gray Squirrel	Rodentia	Mammalia	Sciuridae	Sciurus	carolinensis	Sciurus carolinensis	98.82	0	0	0	0	1	5	8	0	0	295	0	0	0	0	0	0	0	0	0	0	0	0	0	0	0	0	0	0	0	0	0	0	0	0	0	0	0	0	0	0	0
Sciurus_carolinensis_34	Gray Squirrel	Rodentia	Mammalia	Sciuridae	Sciurus	carolinensis	Sciurus carolinensis	99.41	2	0	0	14	3	9	12	20	10	10	1	2	0	0	0	0	5	8	1	3	0	1	3	1	0	16	0	0	16	13	7	1	0	0	0	0	0	5	0	14	7
Sciurus_carolinensis_35	Gray Squirrel	Rodentia	Mammalia	Sciuridae	Sciurus	carolinensis	Sciurus carolinensis	99.41	12	0	0	6	0	0	0	0	0	10	0	0	0	0	0	0	0	0	0	4	0	0	16	6	0	7	5	0	66	59	29	0	0	0	0	1	0	0	0	21	7
Sciurus_carolinensis_36	Gray Squirrel	Rodentia	Mammalia	Sciuridae	Sciurus	carolinensis	Sciurus carolinensis	99.41	6	0	0	17	0	9	13	32	12	15	4	2	0	0	0	0	1	16	3	7	0	1	0	0	0	13	2	0	0	0	0	1	0	0	0	0	1	1	0	2	9
Sciurus_carolinensis_37	Gray Squirrel	Rodentia	Mammalia	Sciuridae	Sciurus	carolinensis	Sciurus carolinensis	99.41	0	0	0	16	0	7	14	24	10	16	1	3	0	0	0	0	3	10	2	1	0	0	0	0	0	13	2	0	0	0	0	0	0	0	0	0	4	2	0	7	10
Sciurus_carolinensis_38	Gray Squirrel	Rodentia	Mammalia	Sciuridae	Sciurus	carolinensis	Sciurus carolinensis	100	0	0	0	11	0	4	7	15	7	9	0	1	0	0	0	0	4	14	3	8	0	0	0	0	0	5	0	0	0	0	0	1	0	0	0	0	2	0	0	4	9
Sciurus_carolinensis_39	Gray Squirrel	Rodentia	Mammalia	Sciuridae	Sciurus	carolinensis	Sciurus carolinensis	98.82	0	0	0	25	14	31	48	0	0	3	0	0	0	0	0	0	0	0	0	0	0	0	0	0	0	0	0	0	0	0	0	0	0	0	0	0	0	7	0	1	0
Sciurus_carolinensis_40	Gray Squirrel	Rodentia	Mammalia	Sciuridae	Sciurus	carolinensis	Sciurus carolinensis	99.41	1	0	0	8	0	1	12	13	9	9	3	0	0	0	0	0	0	9	1	1	0	1	0	0	0	5	1	0	0	0	0	0	0	0	0	0	0	3	1	5	9
Sciurus_carolinensis_41	Gray Squirrel	Rodentia	Mammalia	Sciuridae	Sciurus	carolinensis	Sciurus carolinensis	98.82	0	0	0	7	10	14	81	0	0	1	0	0	0	0	0	0	0	0	0	0	0	0	0	0	0	0	0	0	0	0	0	0	0	0	0	0	0	4	0	0	0
Sciurus_carolinensis_42	Gray Squirrel	Rodentia	Mammalia	Sciuridae	Sciurus	carolinensis	Sciurus carolinensis	98.82	0	0	0	10	12	29	37	0	0	5	0	0	0	0	0	0	1	0	0	0	0	0	0	0	0	0	0	0	0	0	0	0	0	0	0	0	0	19	0	0	0
Sciurus_carolinensis_43	Gray Squirrel	Rodentia	Mammalia	Sciuridae	Sciurus	carolinensis	Sciurus carolinensis	99.41	1	0	0	10	0	3	7	8	5	4	0	1	0	0	0	0	0	6	0	4	0	0	0	0	0	9	1	0	0	0	0	0	0	0	0	0	0	0	0	2	4
Sciurus_carolinensis_44	Gray Squirrel	Rodentia	Mammalia	Sciuridae	Sciurus	carolinensis	Sciurus carolinensis	98.82	0	0	0	12	12	26	49	1	0	2	0	0	0	0	0	0	0	0	0	0	0	0	0	0	0	0	0	0	0	0	0	0	0	0	0	0	0	4	0	0	1
Sciurus_carolinensis_45	Gray Squirrel	Rodentia	Mammalia	Sciuridae	Sciurus	carolinensis	Sciurus carolinensis	98.82	0	0	0	18	10	23	50	0	0	2	0	0	0	0	0	0	0	0	0	0	0	0	0	0	0	1	0	0	0	0	0	0	0	0	0	0	0	2	0	0	0
Sciurus_carolinensis_46	Gray Squirrel	Rodentia	Mammalia	Sciuridae	Sciurus	carolinensis	Sciurus carolinensis	98.82	0	0	0	7	16	26	41	0	0	1	0	0	0	0	0	0	1	0	0	0	0	0	0	0	0	0	0	0	0	0	0	0	0	0	0	0	0	3	0	0	1
Sciurus_carolinensis_47	Gray Squirrel	Rodentia	Mammalia	Sciuridae	Sciurus	carolinensis	Sciurus carolinensis	98.82	0	0	0	12	15	31	29	1	0	2	0	0	0	0	0	0	0	0	1	0	0	0	0	0	0	0	0	0	0	0	0	0	0	0	0	0	0	4	0	1	0
Sciurus_carolinensis_48	Gray Squirrel	Rodentia	Mammalia	Sciuridae	Sciurus	carolinensis	Sciurus carolinensis	99.41	2	0	0	5	1	3	8	6	3	2	2	1	0	0	0	0	2	9	1	1	0	0	0	0	0	5	0	0	0	0	0	0	0	0	0	0	1	0	0	6	4
Sciurus_carolinensis_49	Gray Squirrel	Rodentia	Mammalia	Sciuridae	Sciurus	carolinensis	Sciurus carolinensis	99.41	0	0	0	6	0	3	5	10	4	4	2	0	0	0	0	0	3	6	1	0	0	1	0	0	0	7	3	0	0	0	0	0	0	0	0	0	0	1	0	1	5
Sciurus_carolinensis_50	Gray Squirrel	Rodentia	Mammalia	Sciuridae	Sciurus	carolinensis	Sciurus carolinensis	100	1	0	0	4	1	1	10	8	4	2	0	0	0	0	0	0	0	1	0	1	0	0	0	0	0	6	1	0	0	0	0	1	0	0	0	0	0	2	0	0	2
Sciurus_carolinensis_51	Gray Squirrel	Rodentia	Mammalia	Sciuridae	Sciurus	carolinensis	Sciurus carolinensis	99.4	0	0	0	8	8	24	25	0	0	2	0	0	0	0	0	0	0	0	0	0	0	0	0	0	0	0	0	0	0	0	0	0	0	0	0	0	0	7	0	0	0
Sciurus_carolinensis_52	Gray Squirrel	Rodentia	Mammalia	Sciuridae	Sciurus	carolinensis	Sciurus carolinensis	98.82	0	0	0	0	0	0	0	0	0	0	0	0	0	0	0	0	0	0	0	0	0	0	0	0	0	0	0	0	73	0	0	0	0	0	0	0	0	0	0	0	0
Sciurus_carolinensis_53	Gray Squirrel	Rodentia	Mammalia	Sciuridae	Sciurus	carolinensis	Sciurus carolinensis	98.82	0	0	0	9	7	20	25	0	0	0	0	0	0	0	0	0	0	0	0	0	0	0	0	0	0	0	0	0	0	0	0	0	0	0	0	0	1	3	0	0	0
Sciurus_carolinensis_54	Gray Squirrel	Rodentia	Mammalia	Sciuridae	Sciurus	carolinensis	Sciurus carolinensis	98.82	0	0	0	10	4	18	23	2	1	0	0	0	0	0	0	0	0	0	0	0	0	0	0	0	0	0	0	0	0	0	0	0	0	0	0	0	0	4	0	0	0
Sciurus_carolinensis_55	Gray Squirrel	Rodentia	Mammalia	Sciuridae	Sciurus	carolinensis	Sciurus carolinensis	99.4	0	0	0	3	1	1	7	7	6	1	0	0	0	0	0	0	1	7	0	1	0	0	0	0	0	3	0	0	0	0	0	0	0	0	0	0	0	0	0	3	2
Sciurus_carolinensis_56	Gray Squirrel	Rodentia	Mammalia	Sciuridae	Sciurus	carolinensis	Sciurus carolinensis	100	2	0	0	1	0	0	0	0	0	1	0	0	0	0	0	0	0	0	0	0	0	0	1	1	0	3	0	0	12	12	8	0	0	0	0	0	0	0	0	7	1
Sciurus_carolinensis_57	Gray Squirrel	Rodentia	Mammalia	Sciuridae	Sciurus	carolinensis	Sciurus carolinensis	99.41	0	0	0	8	0	0	3	8	1	4	1	0	0	0	0	0	1	3	0	1	0	0	0	0	0	2	0	0	0	0	0	0	0	0	0	0	1	1	0	2	2
Sciurus_carolinensis_58	Gray Squirrel	Rodentia	Mammalia	Sciuridae	Sciurus	carolinensis	Sciurus carolinensis	99.4083	1	0	0	7	0	4	4	7	3	0	2	0	0	0	0	0	1	0	0	1	0	0	0	1	0	0	0	0	0	0	0	0	0	0	0	0	2	1	0	1	2
Sciurus_carolinensis_59	Gray Squirrel	Rodentia	Mammalia	Sciuridae	Sciurus	carolinensis	Sciurus carolinensis	98.2353	0	0	0	0	0	0	55	0	0	0	0	0	0	0	0	0	0	0	0	0	0	0	0	0	0	0	0	0	0	0	0	0	0	0	0	0	0	0	0	0	0
Sciurus_carolinensis_60	Gray Squirrel	Rodentia	Mammalia	Sciuridae	Sciurus	carolinensis	Sciurus carolinensis	98.8166	0	0	0	3	0	0	2	13	1	2	0	1	0	0	0	0	1	4	0	0	0	0	0	0	0	5	0	0	0	0	0	0	0	0	1	0	0	2	0	1	1
Sciurus_carolinensis_61	Gray Squirrel	Rodentia	Mammalia	Sciuridae	Sciurus	carolinensis	Sciurus carolinensis	97.0414	2	0	0	0	0	0	0	0	0	1	0	0	0	0	0	0	0	0	0	1	0	0	2	0	0	5	2	0	14	9	2	0	0	0	0	0	0	0	0	4	1
Sciurus_carolinensis_62	Gray Squirrel	Rodentia	Mammalia	Sciuridae	Sciurus	carolinensis	Sciurus carolinensis	98.8166	0	0	0	3	3	17	23	0	0	1	0	0	0	0	0	0	0	0	0	1	0	0	0	0	0	0	0	0	0	0	0	0	0	0	0	0	0	1	0	0	0
Sciurus_carolinensis_63	Gray Squirrel	Rodentia	Mammalia	Sciuridae	Sciurus	carolinensis	Sciurus carolinensis	98.8166	1	0	0	2	0	2	2	2	3	2	1	0	0	0	0	0	1	6	0	0	0	1	0	0	0	3	2	0	0	0	0	1	0	0	0	0	0	1	0	2	2
Sciurus_carolinensis_64	Gray Squirrel	Rodentia	Mammalia	Sciuridae	Sciurus	carolinensis	Sciurus carolinensis	98.8166	0	0	0	2	1	6	2	3	2	4	0	0	0	0	0	0	0	1	1	0	0	0	0	0	0	1	0	0	0	0	0	0	0	0	0	0	0	0	0	0	0
Sciurus_carolinensis_65	Gray Squirrel	Rodentia	Mammalia	Sciuridae	Sciurus	carolinensis	Sciurus carolinensis	98.8166	0	0	0	7	10	6	19	0	0	1	0	0	0	0	0	0	0	0	0	0	0	0	0	0	0	1	0	0	0	0	0	0	0	0	0	0	0	2	0	0	0
Sciurus_carolinensis_66	Gray Squirrel	Rodentia	Mammalia	Sciuridae	Sciurus	carolinensis	Sciurus carolinensis	97.0414	3	0	0	0	0	0	0	0	0	0	0	0	0	0	0	0	0	0	0	0	0	0	3	0	0	2	1	0	12	7	4	0	0	0	0	0	0	0	0	2	0
Sciurus_carolinensis_67	Gray Squirrel	Rodentia	Mammalia	Sciuridae	Sciurus	carolinensis	Sciurus carolinensis	99.4083	2	0	0	3	0	3	2	3	1	2	1	0	0	0	0	0	0	0	0	0	0	0	1	0	0	0	0	0	0	0	0	0	0	0	0	0	0	0	0	0	3
Sciurus_carolinensis_68	Gray Squirrel	Rodentia	Mammalia	Sciuridae	Sciurus	carolinensis	Sciurus carolinensis	98.8166	0	0	0	4	5	14	11	0	0	0	0	0	0	0	0	0	0	0	0	0	0	1	0	0	0	0	0	0	0	0	0	0	0	0	0	0	0	2	0	0	0
Sciurus_carolinensis_69	Gray Squirrel	Rodentia	Mammalia	Sciuridae	Sciurus	carolinensis	Sciurus carolinensis	97.0414	2	0	0	2	0	0	0	0	0	1	0	0	0	0	0	0	0	0	0	0	0	0	1	0	0	1	1	0	14	7	2	0	0	0	0	0	0	0	0	2	0
Sciurus_carolinensis_70	Gray Squirrel	Rodentia	Mammalia	Sciuridae	Sciurus	carolinensis	Sciurus carolinensis	97.0414	2	0	0	1	0	0	0	0	0	1	0	0	0	0	0	0	0	0	0	0	0	0	2	2	0	4	0	0	10	2	3	0	0	0	0	0	0	0	0	4	0
Sciurus_carolinensis_71	Gray Squirrel	Rodentia	Mammalia	Sciuridae	Sciurus	carolinensis	Sciurus carolinensis	98.8166	1	0	0	2	0	1	0	4	2	1	0	0	0	0	0	0	0	3	0	1	0	0	0	0	0	1	0	0	0	0	0	0	0	0	0	0	1	0	0	1	2
Sciurus_carolinensis_72	Gray Squirrel	Rodentia	Mammalia	Sciuridae	Sciurus	carolinensis	Sciurus carolinensis	98.8166	0	0	0	3	0	3	0	4	1	1	0	0	0	0	0	0	0	2	0	0	0	0	0	0	0	2	0	0	0	0	0	0	0	0	1	0	0	0	0	1	2
Sciurus_carolinensis_73	Gray Squirrel	Rodentia	Mammalia	Sciuridae	Sciurus	carolinensis	Sciurus carolinensis	97.0414	1	0	0	0	0	0	0	0	0	0	0	0	0	0	0	0	0	0	0	1	0	0	0	1	0	6	0	0	12	4	2	0	0	0	0	0	0	0	0	3	1
Sciurus_carolinensis_74	Gray Squirrel	Rodentia	Mammalia	Sciuridae	Sciurus	carolinensis	Sciurus carolinensis	98.8166	2	0	0	1	0	3	3	2	1	0	2	0	0	0	0	0	0	2	0	2	0	0	0	0	0	1	1	0	0	0	0	0	0	0	0	0	1	0	0	0	2
Sciurus_carolinensis_75	Gray Squirrel	Rodentia	Mammalia	Sciuridae	Sciurus	carolinensis	Sciurus carolinensis	98.8166	0	0	0	6	3	7	12	0	0	0	0	0	0	0	0	0	0	0	0	1	0	0	0	0	0	0	0	0	0	0	0	0	0	0	0	0	0	0	0	0	0
Sciurus_carolinensis_76	Gray Squirrel	Rodentia	Mammalia	Sciuridae	Sciurus	carolinensis	Sciurus carolinensis	98.8166	0	0	0	5	3	5	11	1	0	1	0	0	0	0	0	0	1	0	0	0	0	0	0	0	0	0	0	0	0	0	0	0	0	0	0	0	0	3	0	0	1
Sciurus_carolinensis_77	Gray Squirrel	Rodentia	Mammalia	Sciuridae	Sciurus	carolinensis	Sciurus carolinensis	98.8166	0	0	0	1	0	0	4	2	2	1	0	0	0	0	0	0	0	1	0	0	0	0	0	0	0	6	1	0	0	0	0	0	0	0	0	0	0	0	0	0	0
Sciurus_carolinensis_78	Gray Squirrel	Rodentia	Mammalia	Sciuridae	Sciurus	carolinensis	Sciurus carolinensis	98.8166	0	0	0	2	0	2	2	7	1	0	0	1	0	0	0	0	0	1	0	1	0	1	0	0	0	2	0	0	0	0	0	0	0	0	0	0	0	1	0	0	2
Sciurus_carolinensis_79	Gray Squirrel	Rodentia	Mammalia	Sciuridae	Sciurus	carolinensis	Sciurus carolinensis	98.8166	0	0	0	1	0	2	2	4	2	0	0	0	0	0	0	0	0	2	0	0	0	0	0	0	0	0	0	0	0	0	0	0	0	0	0	0	0	0	0	2	4
Sciurus_carolinensis_80	Gray Squirrel	Rodentia	Mammalia	Sciuridae	Sciurus	carolinensis	Sciurus carolinensis	98.8166	0	0	0	3	3	6	14	0	0	0	0	0	0	0	0	0	0	1	0	0	0	0	0	0	0	0	0	0	0	0	0	0	0	0	0	0	0	2	0	0	0
Sciurus_carolinensis_81	Gray Squirrel	Rodentia	Mammalia	Sciuridae	Sciurus	carolinensis	Sciurus carolinensis	98.8166	0	0	0	6	2	9	8	0	0	0	1	0	0	0	0	0	0	0	0	0	0	0	0	0	0	0	0	0	0	0	0	0	0	0	0	0	0	2	0	1	0
Sciurus_carolinensis_82	Gray Squirrel	Rodentia	Mammalia	Sciuridae	Sciurus	carolinensis	Sciurus carolinensis	98.8166	0	0	0	5	2	7	12	0	0	1	0	0	0	0	0	0	0	1	0	0	0	0	0	0	0	0	0	0	0	0	0	0	0	0	0	0	0	0	0	0	0
Sciurus_carolinensis_83	Gray Squirrel	Rodentia	Mammalia	Sciuridae	Sciurus	carolinensis	Sciurus carolinensis	98.8166	0	0	0	6	3	2	14	0	0	1	0	0	0	0	0	0	0	0	0	0	0	0	0	0	0	0	0	0	0	0	0	0	0	0	0	0	0	1	0	1	0
Sciurus_carolinensis_84	Gray Squirrel	Rodentia	Mammalia	Sciuridae	Sciurus	carolinensis	Sciurus carolinensis	98.8166	0	0	0	2	0	2	1	2	2	0	0	0	0	0	0	0	2	1	0	0	0	0	0	0	0	0	0	0	0	0	0	0	0	0	0	0	0	0	0	0	2
Sciurus_carolinensis_85	Gray Squirrel	Rodentia	Mammalia	Sciuridae	Sciurus	carolinensis	Sciurus carolinensis	98.8166	0	0	0	0	0	0	0	0	0	0	0	0	0	0	0	0	0	1	0	4	0	1	0	0	0	11	0	0	0	0	0	0	0	0	0	0	0	0	0	0	4
Sciurus_carolinensis_86	Gray Squirrel	Rodentia	Mammalia	Sciuridae	Sciurus	carolinensis	Sciurus carolinensis	98.2249	0	0	0	2	2	8	15	0	0	0	0	0	0	0	0	0	0	0	0	0	0	0	0	0	0	0	0	0	0	0	0	0	0	0	0	0	0	0	0	0	0
Sciurus_carolinensis_87	Gray Squirrel	Rodentia	Mammalia	Sciuridae	Sciurus	carolinensis	Sciurus carolinensis	98.2249	0	0	0	1	0	2	1	2	0	2	0	0	0	0	0	0	2	3	0	0	0	0	0	0	0	0	1	0	0	0	0	0	0	0	0	0	1	0	0	1	1
Sciurus_carolinensis_88	Gray Squirrel	Rodentia	Mammalia	Sciuridae	Sciurus	carolinensis	Sciurus carolinensis	98.8166	0	0	0	1	3	7	12	0	0	1	0	0	0	0	0	0	0	1	0	0	0	0	0	0	0	0	0	0	0	0	0	0	0	0	0	0	0	0	0	0	0
Sciurus_carolinensis_89	Gray Squirrel	Rodentia	Mammalia	Sciuridae	Sciurus	carolinensis	Sciurus carolinensis	98.8166	0	0	0	1	0	0	2	4	3	1	0	0	0	0	0	0	0	1	1	0	0	0	0	0	0	0	0	0	0	0	0	0	0	0	0	0	0	0	0	0	0
Sciurus_carolinensis_90	Gray Squirrel	Rodentia	Mammalia	Sciuridae	Sciurus	carolinensis	Sciurus carolinensis	98.8166	0	0	0	2	1	0	0	4	1	1	0	0	0	0	0	0	0	1	0	1	0	0	0	0	0	1	0	0	0	0	0	0	0	0	0	0	1	2	0	1	0
Sciurus_carolinensis_91	Gray Squirrel	Rodentia	Mammalia	Sciuridae	Sciurus	carolinensis	Sciurus carolinensis	98.8166	0	0	0	1	1	1	1	0	2	2	0	0	0	0	0	0	0	1	0	0	0	0	0	0	0	1	0	0	0	0	0	0	0	0	0	0	0	0	0	0	1
Sciurus_carolinensis_92	Gray Squirrel	Rodentia	Mammalia	Sciuridae	Sciurus	carolinensis	Sciurus carolinensis	99.4083	0	0	0	1	0	1	0	2	0	1	0	0	0	0	0	0	1	2	0	0	0	0	0	0	0	2	0	0	0	0	0	1	0	0	0	0	0	0	1	0	1
Sciurus_carolinensis_93	Gray Squirrel	Rodentia	Mammalia	Sciuridae	Sciurus	carolinensis	Sciurus carolinensis	97.0414	0	0	0	1	0	0	0	0	0	0	0	0	0	0	0	0	0	0	0	1	0	0	2	0	0	0	0	0	7	6	2	0	0	0	0	0	0	0	0	1	1
Sciurus_carolinensis_94	Gray Squirrel	Rodentia	Mammalia	Sciuridae	Sciurus	carolinensis	Sciurus carolinensis	98.2249	0	0	0	0	3	0	5	0	0	1	0	0	0	0	0	0	0	0	0	0	0	0	0	0	0	0	0	0	4	4	0	0	0	0	0	0	0	0	0	1	0
Sciurus_carolinensis_95	Gray Squirrel	Rodentia	Mammalia	Sciuridae	Sciurus	carolinensis	Sciurus carolinensis	98.8166	1	0	0	2	0	2	0	1	2	0	1	0	0	0	0	0	2	4	0	0	0	0	0	0	0	2	0	0	0	0	0	0	0	0	0	0	0	0	0	0	2
Sciurus_carolinensis_96	Gray Squirrel	Rodentia	Mammalia	Sciuridae	Sciurus	carolinensis	Sciurus carolinensis	98.8166	0	0	0	1	4	5	9	0	1	0	0	0	0	0	0	0	0	0	0	0	0	0	0	0	0	0	0	0	0	0	0	0	0	0	0	0	0	1	0	0	0
Sciurus_carolinensis_97	Gray Squirrel	Rodentia	Mammalia	Sciuridae	Sciurus	carolinensis	Sciurus carolinensis	98.8166	0	0	0	2	1	0	0	2	0	2	1	0	0	0	0	0	0	1	0	1	0	0	0	0	0	2	0	0	0	0	0	0	0	0	0	0	0	0	0	2	0
Sciurus_carolinensis_98	Gray Squirrel	Rodentia	Mammalia	Sciuridae	Sciurus	carolinensis	Sciurus carolinensis	98.8166	0	0	0	2	0	0	2	2	1	0	0	0	0	0	0	0	0	0	1	0	0	1	0	0	0	0	0	0	0	0	0	0	0	0	0	0	0	0	0	1	2
Sciurus_carolinensis_99	Gray Squirrel	Rodentia	Mammalia	Sciuridae	Sciurus	carolinensis	Sciurus carolinensis	97.0414	1	0	0	0	0	0	0	0	0	0	0	0	0	0	0	0	0	0	0	0	0	0	0	0	0	0	0	0	0	0	0	0	0	0	0	0	0	0	0	1	0
Sciurus_carolinensis_100	Gray Squirrel	Rodentia	Mammalia	Sciuridae	Sciurus	carolinensis	Sciurus carolinensis	98.2249	0	0	0	4	1	5	10	0	0	0	0	0	0	0	0	0	0	0	0	0	0	0	0	0	0	0	0	0	0	0	0	0	0	0	0	0	0	0	0	0	0
Sciurus_carolinensis_101	Gray Squirrel	Rodentia	Mammalia	Sciuridae	Sciurus	carolinensis	Sciurus carolinensis	98.8166	0	0	0	1	5	8	5	0	0	0	0	0	0	0	0	0	0	0	0	0	0	0	0	0	0	0	0	0	0	0	0	0	0	0	0	0	0	0	0	0	1
Sciurus_carolinensis_102	Gray Squirrel	Rodentia	Mammalia	Sciuridae	Sciurus	carolinensis	Sciurus carolinensis	98.8166	0	0	0	2	0	0	1	2	2	2	0	0	0	0	0	0	0	5	1	0	0	0	0	0	0	0	0	0	0	0	0	0	0	0	0	0	0	0	0	0	0
Sciurus_carolinensis_103	Gray Squirrel	Rodentia	Mammalia	Sciuridae	Sciurus	carolinensis	Sciurus carolinensis	98.8166	0	0	0	2	0	0	1	0	0	1	1	0	0	0	0	0	0	1	0	1	0	0	0	0	0	1	0	0	0	0	0	0	0	0	0	0	0	0	0	1	0
Sciurus_carolinensis_104	Gray Squirrel	Rodentia	Mammalia	Sciuridae	Sciurus	carolinensis	Sciurus carolinensis	97.0414	0	0	0	0	0	0	0	0	0	0	0	0	0	0	0	0	0	0	0	0	0	0	0	1	0	3	0	0	4	4	3	0	0	0	0	0	0	0	0	3	0
Setophaga_coronata_01	Yellow-rumped Warbler	Passeriformes	Aves	Parulidae	Setophaga	coronata	Setophaga coronata	99.4505	0	0	0	0	0	0	0	0	83	0	0	0	0	0	0	0	0	0	0	0	0	0	0	0	0	0	0	0	0	0	0	0	0	0	0	0	0	0	0	0	0
Sylvilagus_floridanus_01	Eastern Cottontail	Lagomorpha	Mammalia	Leporidae	Sylvilagus	floridanus	Sylvilagus floridanus	98.86	0	0	0	0	0	0	0	2504	0	0	0	0	0	0	0	0	0	0	0	0	0	0	0	0	0	0	0	0	0	0	0	0	0	0	0	0	0	0	0	0	0
Tamias_striatus_01	Eastern Chipmunk	Rodentia	Mammalia	Sciuridae	Tamias	striatus	Tamias striatus	99.4	0	0	0	0	0	3247	3	7456	10580	5963	2	0	0	0	0	0	0	0	0	0	0	0	0	0	0	4	0	0	12	1	26	0	0	27468	60030	26141	11203	0	0	2256	71758
Tamias_striatus_02	Eastern Chipmunk	Rodentia	Mammalia	Sciuridae	Tamias	striatus	Tamias striatus	100	0	0	0	0	0	1	2641	0	1040	1	3715	0	0	0	0	1	0	0	0	0	0	0	1	0	0	2226	0	0	17024	0	29148	0	0	4	6	4	4	0	0	0	11
Tamias_striatus_03	Eastern Chipmunk	Rodentia	Mammalia	Sciuridae	Tamias	striatus	Tamias striatus	98.8	0	0	0	0	0	2	0	2611	5	1	0	0	0	0	0	0	0	0	0	0	0	0	0	0	0	0	0	0	0	0	0	0	0	15	39	14	4	0	0	2	34
Tamias_striatus_04	Eastern Chipmunk	Rodentia	Mammalia	Sciuridae	Tamias	striatus	Tamias striatus	99.4	0	0	0	0	0	0	0	2	1	1	0	0	0	0	0	0	0	0	0	0	0	0	0	0	0	0	0	0	0	0	0	0	0	2233	6	3	0	0	0	0	22
Tamias_striatus_05	Eastern Chipmunk	Rodentia	Mammalia	Sciuridae	Tamias	striatus	Tamias striatus	98.8	0	0	0	0	0	25	1	49	92	41	0	0	0	0	0	0	0	0	0	0	0	0	0	0	0	1	0	0	2	0	3	0	0	210	424	205	78	0	0	20	545
Tamias_striatus_06	Eastern Chipmunk	Rodentia	Mammalia	Sciuridae	Tamias	striatus	Tamias striatus	98.9	0	0	0	0	0	1	0	4	7	8	0	0	0	0	0	0	0	0	0	0	0	0	0	0	0	0	0	0	0	0	0	0	0	1447	42	17	10	0	0	2	56
Tamias_striatus_07	Eastern Chipmunk	Rodentia	Mammalia	Sciuridae	Tamias	striatus	Tamias striatus	98.8	0	0	0	0	0	1	0	1514	4	3	0	0	0	0	0	0	0	0	0	0	0	0	0	0	0	0	0	0	0	0	0	0	0	7	21	6	8	0	0	1	20
Tamias_striatus_08	Eastern Chipmunk	Rodentia	Mammalia	Sciuridae	Tamias	striatus	Tamias striatus	98.8	0	0	0	0	0	0	0	1	1	0	0	0	0	0	0	0	0	0	0	0	0	0	0	0	0	0	0	0	0	0	0	0	0	1580	2	0	1	0	0	0	5
Tamias_striatus_09	Eastern Chipmunk	Rodentia	Mammalia	Sciuridae	Tamias	striatus	Tamias striatus	99.4	0	0	0	0	0	7	0	27	43	31	0	0	0	0	0	0	0	0	0	0	0	0	0	0	0	0	0	0	0	0	0	0	0	103	255	123	50	0	0	8	325
Tamias_striatus_10	Eastern Chipmunk	Rodentia	Mammalia	Sciuridae	Tamias	striatus	Tamias striatus	98.8	0	0	0	0	0	4	0	17	11	4	1	0	0	0	0	0	0	0	0	0	0	0	0	0	0	0	0	0	0	0	1	0	0	76	80	23	9	0	0	3	104
Tamias_striatus_11	Eastern Chipmunk	Rodentia	Mammalia	Sciuridae	Tamias	striatus	Tamias striatus	99.4	0	0	0	0	0	0	0	0	0	0	0	0	0	0	0	0	0	0	0	0	0	0	0	0	0	347	0	0	0	0	1	0	0	0	0	0	0	0	0	0	0
Tamias_striatus_12	Eastern Chipmunk	Rodentia	Mammalia	Sciuridae	Tamias	striatus	Tamias striatus	98.8	0	0	0	0	0	1	0	8	7	7	0	0	0	0	0	0	0	0	0	0	0	0	0	0	0	0	0	0	1	0	0	0	0	28	156	19	10	0	0	4	52
Tamias_striatus_13	Eastern Chipmunk	Rodentia	Mammalia	Sciuridae	Tamias	striatus	Tamias striatus	98.8	0	0	0	0	0	6	0	6	5	0	0	0	0	0	0	0	0	0	0	0	0	0	0	0	0	0	0	0	0	0	0	0	0	35	65	27	12	0	0	4	69
Tamias_striatus_14	Eastern Chipmunk	Rodentia	Mammalia	Sciuridae	Tamias	striatus	Tamias striatus	98.8	0	0	0	0	0	1	1	1	10	3	0	0	0	0	0	0	0	0	0	0	0	0	0	0	0	0	0	0	1	0	1	0	0	27	66	16	7	0	0	1	68
Tamias_striatus_15	Eastern Chipmunk	Rodentia	Mammalia	Sciuridae	Tamias	striatus	Tamias striatus	98.8	0	0	0	0	0	2	0	3	4	0	0	0	0	0	0	0	0	0	0	0	0	0	0	0	0	0	0	0	1	0	1	0	0	9	36	5	4	0	0	2	106
Tamias_striatus_16	Eastern Chipmunk	Rodentia	Mammalia	Sciuridae	Tamias	striatus	Tamias striatus	98.8	0	0	0	0	0	1	0	7	1	1	0	0	0	0	0	0	0	0	0	0	0	0	0	0	0	0	0	0	0	0	0	0	0	20	32	14	4	0	0	2	56
Tamias_striatus_17	Eastern Chipmunk	Rodentia	Mammalia	Sciuridae	Tamias	striatus	Tamias striatus	98.8	0	0	0	0	0	1	0	4	5	4	0	0	0	0	0	0	0	0	0	0	0	0	0	0	0	0	0	0	1	0	0	0	0	16	25	24	7	0	0	1	30
Tamias_striatus_18	Eastern Chipmunk	Rodentia	Mammalia	Sciuridae	Tamias	striatus	Tamias striatus	98.8	0	0	0	0	0	1	0	3	4	3	1	0	0	0	0	0	0	0	0	0	0	0	0	0	0	0	0	0	0	1	0	0	0	14	24	18	12	0	0	2	35
Tamias_striatus_19	Eastern Chipmunk	Rodentia	Mammalia	Sciuridae	Tamias	striatus	Tamias striatus	98.8	0	0	0	0	0	1	0	7	4	2	0	0	0	0	0	0	0	0	0	0	0	0	0	0	0	0	0	0	0	0	0	0	0	14	41	12	3	0	0	0	25
Tamias_striatus_20	Eastern Chipmunk	Rodentia	Mammalia	Sciuridae	Tamias	striatus	Tamias striatus	98.8	0	0	0	0	0	2	0	4	3	6	0	0	0	0	0	0	0	0	0	0	0	0	0	0	0	0	0	0	1	0	0	0	0	14	25	4	5	0	0	3	40
Tamias_striatus_21	Eastern Chipmunk	Rodentia	Mammalia	Sciuridae	Tamias	striatus	Tamias striatus	97.02	0	0	0	0	0	0	0	0	1	0	0	0	0	0	0	0	0	0	0	0	0	0	0	0	0	0	0	0	0	0	0	0	0	7	82	0	2	0	0	1	5
Tamias_striatus_22	Eastern Chipmunk	Rodentia	Mammalia	Sciuridae	Tamias	striatus	Tamias striatus	98.8	0	0	0	0	0	4	0	3	12	4	0	0	0	0	0	0	0	0	0	1	0	0	0	0	0	0	0	0	0	0	0	0	0	8	30	7	5	0	0	1	25
Tamias_striatus_23	Eastern Chipmunk	Rodentia	Mammalia	Sciuridae	Tamias	striatus	Tamias striatus	98.8	0	0	0	0	0	1	1	2	2	3	0	0	0	0	0	0	0	0	0	0	0	0	0	0	0	0	0	0	0	0	0	0	0	8	23	10	4	0	0	2	25
Tamias_striatus_24	Eastern Chipmunk	Rodentia	Mammalia	Sciuridae	Tamias	striatus	Tamias striatus	98.8	0	0	0	0	0	0	0	3	5	3	0	0	0	0	0	0	0	0	0	0	0	0	0	0	0	0	0	0	1	0	1	0	0	5	19	13	4	0	0	0	12
Tamias_striatus_25	Eastern Chipmunk	Rodentia	Mammalia	Sciuridae	Tamias	striatus	Tamias striatus	98.8	0	0	0	0	0	1	0	1	3	1	1	0	0	0	0	0	0	0	0	0	0	0	0	0	0	0	0	0	0	0	0	0	0	5	20	12	5	0	0	0	10
Tamias_striatus_26	Eastern Chipmunk	Rodentia	Mammalia	Sciuridae	Tamias	striatus	Tamias striatus	98.8	0	0	0	0	0	1	0	2	1	3	0	0	0	0	0	0	0	0	0	0	0	0	0	0	0	0	0	0	1	0	0	0	0	5	20	8	2	0	0	2	17
Tamias_striatus_27	Eastern Chipmunk	Rodentia	Mammalia	Sciuridae	Tamias	striatus	Tamias striatus	98.2	0	0	0	0	0	0	0	3	2	1	0	0	0	0	0	0	0	0	0	0	0	0	0	0	0	0	0	0	0	0	0	0	0	6	14	7	2	0	0	0	18
Tamias_striatus_28	Eastern Chipmunk	Rodentia	Mammalia	Sciuridae	Tamias	striatus	Tamias striatus	98.8024	0	0	0	0	0	1	0	1	0	1	0	0	0	0	0	0	0	0	0	0	0	0	0	0	0	0	0	0	0	0	2	0	0	7	12	8	3	0	0	0	17
Tamias_striatus_29	Eastern Chipmunk	Rodentia	Mammalia	Sciuridae	Tamias	striatus	Tamias striatus	98.2036	0	0	0	0	0	1	0	4	2	2	0	0	0	0	0	0	0	0	0	0	0	0	0	0	0	0	0	0	0	0	0	0	0	2	5	7	3	0	0	0	25
Tamias_striatus_30	Eastern Chipmunk	Rodentia	Mammalia	Sciuridae	Tamias	striatus	Tamias striatus	99.4012	0	0	0	0	0	1	2	0	0	0	0	0	0	0	0	0	0	0	0	0	0	0	0	0	0	1	0	0	16	0	21	0	0	0	0	0	0	0	0	0	0
Tamias_striatus_31	Eastern Chipmunk	Rodentia	Mammalia	Sciuridae	Tamias	striatus	Tamias striatus	98.2036	0	0	0	0	0	0	0	0	5	0	0	0	0	0	0	0	0	0	0	0	0	0	0	0	0	0	0	0	0	0	0	0	0	5	9	5	1	0	0	0	11
Tamias_striatus_32	Eastern Chipmunk	Rodentia	Mammalia	Sciuridae	Tamias	striatus	Tamias striatus	98.8024	0	0	0	0	0	1	0	0	0	0	0	0	0	0	0	0	0	0	0	0	0	0	0	0	0	0	0	0	0	0	0	0	0	6	7	6	3	0	0	0	12
Tamias_striatus_33	Eastern Chipmunk	Rodentia	Mammalia	Sciuridae	Tamias	striatus	Tamias striatus	98.8024	0	0	0	0	0	0	0	0	1	2	0	0	0	0	0	0	0	0	0	0	0	0	0	0	0	0	0	0	1	0	0	0	0	4	10	3	0	0	0	1	13
Tamias_striatus_34	Eastern Chipmunk	Rodentia	Mammalia	Sciuridae	Tamias	striatus	Tamias striatus	98.2036	0	0	0	0	0	1	0	2	0	0	0	0	0	0	0	0	0	0	0	0	0	0	0	0	0	0	0	0	0	0	0	0	0	5	9	4	1	0	0	0	11
Tamias_striatus_35	Eastern Chipmunk	Rodentia	Mammalia	Sciuridae	Tamias	striatus	Tamias striatus	98.2036	0	0	0	0	0	2	0	0	3	1	0	0	0	0	0	0	0	0	0	0	0	0	0	0	0	0	0	0	0	0	0	0	0	0	14	1	0	0	0	0	10
Tamias_striatus_36	Eastern Chipmunk	Rodentia	Mammalia	Sciuridae	Tamias	striatus	Tamias striatus	98.8095	0	0	0	0	0	0	5	0	0	0	0	0	0	0	0	0	0	0	0	0	0	0	0	0	0	0	0	0	15	0	14	0	0	0	0	0	0	0	0	0	0
Tamias_striatus_37	Eastern Chipmunk	Rodentia	Mammalia	Sciuridae	Tamias	striatus	Tamias striatus	98.2036	0	0	0	0	0	0	0	1	2	1	0	0	0	0	0	0	0	0	0	0	0	0	0	0	0	0	0	0	1	0	0	0	0	2	3	1	1	0	0	0	18
Tamias_striatus_38	Eastern Chipmunk	Rodentia	Mammalia	Sciuridae	Tamias	striatus	Tamias striatus	98.2036	0	0	0	0	0	0	0	19	0	0	0	0	0	0	0	0	0	0	0	0	0	0	0	0	0	0	0	0	0	0	1	0	0	0	2	1	0	0	0	0	2
Tamias_striatus_39	Eastern Chipmunk	Rodentia	Mammalia	Sciuridae	Tamias	striatus	Tamias striatus	98.2143	0	0	0	0	0	0	0	3	2	3	0	0	0	0	0	0	0	0	0	0	0	0	0	0	0	0	0	0	0	0	1	0	0	0	0	0	2	0	0	3	12
Tamias_striatus_40	Eastern Chipmunk	Rodentia	Mammalia	Sciuridae	Tamias	striatus	Tamias striatus	98.2036	0	0	0	0	0	0	0	2	2	0	0	0	0	0	0	0	0	0	0	0	0	0	0	0	0	0	0	0	0	0	0	0	0	1	5	2	2	0	0	0	9
Tamias_striatus_41	Eastern Chipmunk	Rodentia	Mammalia	Sciuridae	Tamias	striatus	Tamias striatus	98.2036	0	0	0	0	0	3	0	1	3	0	0	0	0	0	0	0	0	0	0	0	0	0	0	0	0	0	0	0	0	0	0	0	0	0	4	2	0	0	0	0	6
Tamias_striatus_42	Eastern Chipmunk	Rodentia	Mammalia	Sciuridae	Tamias	striatus	Tamias striatus	98.2036	0	0	0	0	0	0	0	0	0	0	0	0	0	0	0	0	0	0	0	0	0	0	0	0	0	0	0	0	0	0	0	0	0	4	4	4	0	0	0	0	8
Tamias_striatus_43	Eastern Chipmunk	Rodentia	Mammalia	Sciuridae	Tamias	striatus	Tamias striatus	98.2036	0	0	0	0	0	1	0	0	0	0	0	0	0	0	0	0	0	0	0	0	0	0	0	0	0	0	0	0	0	0	1	0	0	4	4	5	0	0	0	0	5
Tamias_striatus_44	Eastern Chipmunk	Rodentia	Mammalia	Sciuridae	Tamias	striatus	Tamias striatus	98.2036	0	0	0	0	0	1	0	0	0	0	0	0	0	0	0	0	0	0	0	0	0	0	0	0	0	0	0	0	0	0	1	0	0	3	5	2	0	0	0	0	7
Tamiasciurus_hudsonicus_01	American Red Squirrel	Rodentia	Mammalia	Sciuridae	Tamiasciurus	hudsonicus	Tamiasciurus hudsonicus	99.41	0	0	0	0	0	0	0	0	0	0	0	1440	7709	0	0	0	0	0	0	0	0	0	0	0	0	0	0	0	0	0	0	0	0	0	0	0	0	0	0	0	0
Turdus_migratorius_01	American Robin	Passeriformes	Aves	Turdidae	Turdus	migratorius	Turdus migratorius	100	0	0	0	0	0	670	132	11	0	0	0	0	0	0	0	0	0	0	0	0	0	0	0	0	0	0	0	0	0	0	0	0	0	498	888	719	0	0	1621	0	0
Vulpes_vulpes_01	Red Fox	Carnivora	Mammalia	Canidae	Vulpes	vulpes	Vulpes vulpes	100	1666	0	0	0	0	0	0	0	0	0	0	0	0	0	0	0	0	0	0	0	0	0	0	0	0	0	1533	0	0	0	0	0	0	0	6175	0	8925	0	0	2806	0
Vulpes_vulpes_02	Red Fox	Carnivora	Mammalia	Canidae	Vulpes	vulpes	Vulpes vulpes	99.41	1	0	0	0	0	0	0	0	0	0	0	0	0	0	0	0	0	0	0	0	0	0	0	0	0	0	4	0	0	0	0	0	0	0	6	0	1592	0	0	3	0
Zenaida_macroura_01	Mourning Dove	Columbiformes	Aves	Columbidae	Zenaida	macroura	Zenaida macroura	100	0	0	0	0	0	0	0	0	0	0	0	0	0	0	0	0	0	0	0	0	0	0	0	0	0	0	0	0	310	0	0	0	0	0	0	684	0	0	0	0	0
[truncated: 29 more columns]

## Sheet: metadata
Column(s)	Description
OTU_num	A unique ID for each OTU
common	The common name assigned to the OTU
order	The taxonomic order assigned to the OTU
class	The taxonomic class assigned to the OTU
family	The taxonomic family assigned to the OTU
species	The scientific name assigned to the OTU
psim	The percent similarity of the sequence with the closest match reference database
sample:R01A to sample:S21B	The number of reads per sample after all filtering steps (see Supplemental Tables S3 and S6). Sample names follow the following conventions: R or S = roller or soil sample, respectively; 2-digit number = tree number corresponding with those in Supplemental Table S2; Letters A-C = sampling visit corresponding with visits 1-3, respectively, in Supplementary Table S2. Only samples with at least one …
sequence	The 12S DNA sequence for the OTU
